# Supplementary material for: 6-(4-Methyl­phen­yl)-2,10-dioxo-3,9-dioxa-6-aza-1(1,1′)-ferrocenacyclo­deca­phane
Source: Acta Crystallogr Sect E Struct Rep Online. 2010 Nov 6;66(Pt 12):m1528. doi: 10.1107/S1600536810043278 (PMC3011774; doi:10.1107/S1600536810043278)
Supplement: Supplementary file 1 [file e-66-m1528-sup1.cif]

##############################################################################
###                                                                        ###
###        Electronic paper (Acta Crystallographica Section E)             ###
###                                                                        ###
##############################################################################
#                                                                            #
# This CIF contains the data in a paper accepted for publication in Acta     #
# Crystallographica Section E. It conforms to the requirements of Notes      #
# for Authors for Section E, and has been peer reviewed under the auspices   #
# of the IUCr Commission on Journals.                                        #
#                                                                            #
# Full details of the Crystallographic Information File format               #
# are given in the paper "The Crystallographic Information File (CIF):       #
# a New Standard Archive File for Crystallography" by S. R. Hall, F. H.      #
# Allen and I. D. Brown [Acta Cryst. (1991), A47, 655-685].                  #
#                                                                            #
# The current version of the core CIF dictionary is obtainable from          #
# ftp://ftp.iucr.org/pub/cif_core.dic. The current version number is 2.4.    #
#                                                                            #
# Software is freely available for graphical display of the structure(s) in  #
# this CIF.  For information consult the CIF home page http://www.iucr.org/  #
# cif/home.html                                                              #
#                                                                            #
# This file may be used for bona fide research purposes within the           #
# scientific community so long as proper attribution is given to the journal # 
# article from which it was obtained.                                        #
#                                                                            #
##############################################################################
                                             
data_I
_audit_creation_method     SHELXL97
_chemical_name_systematic
;
6-(4-Methylphenyl)-2,10-dioxo-3,9-dioxa-6-aza-1(1,1')-ferrocenacyclodecaphane
;
_chemical_name_common
;
[1,9-Dicarbonyl-2,8-dioxo-5-(4-methyl)phenyl-N[9]ester]ferrocenophane
;
_chemical_formula_moiety     'C23 H23 Fe N O4'
_chemical_formula_sum     'C23 H23 Fe N O4'
_chemical_formula_iupac     '[Fe (C23 H23 N O4)]'
_chemical_formula_weight     433.27
_chemical_melting_point     407(8)
_symmetry_cell_setting     orthorhombic
_symmetry_space_group_name_H-M     'P b c a'
_symmetry_space_group_name_hall     '-P 2ac 2ab'
loop_
    _symmetry_equiv_pos_as_xyz
    'x, y, z'
    '-x+1/2, -y, z+1/2'
    '-x, y+1/2, -z+1/2'
    'x+1/2, -y+1/2, -z'
    '-x, -y, -z'
    'x-1/2, y, -z-1/2'
    'x, -y-1/2, z-1/2'
    '-x-1/2, y-1/2, z'
_cell_length_a     15.028(2)
_cell_length_b     11.7488(17)
_cell_length_c     22.765(3)
_cell_angle_alpha     90.00
_cell_angle_beta     90.00
_cell_angle_gamma     90.00
_cell_volume     4019.3(10)
_cell_formula_units_Z     8
_cell_measurement_reflns_used     2477
_cell_measurement_theta_min     2.37
_cell_measurement_theta_max     19.56
_cell_measurement_temperature     296(2)
_exptl_crystal_description     block
_exptl_crystal_colour     dark-red
_exptl_crystal_size_max     0.33
_exptl_crystal_size_mid     0.25
_exptl_crystal_size_min     0.15
_exptl_crystal_density_diffrn     1.432
_exptl_crystal_density_meas     ?
_exptl_crystal_density_method     'not measured'
_exptl_crystal_F_000     1808
_exptl_absorpt_coefficient_mu     0.780
_exptl_absorpt_correction_type     multi-scan
_exptl_absorpt_process_details     '(SADABS; Sheldrick, 1996)'
_exptl_absorpt_correction_T_min     0.7840
_exptl_absorpt_correction_T_max     0.8940
_diffrn_ambient_temperature     296(2)
_diffrn_radiation_type     MoK\a
_diffrn_radiation_wavelength     0.71073
_diffrn_radiation_source     'fine-focus sealed tube'
_diffrn_radiation_monochromator     graphite
_diffrn_measurement_device_type     'Bruker APEXII CCD'
_diffrn_measurement_method     '\f and \w scans'
_diffrn_detector_area_resol_mean     ?
_diffrn_reflns_number     19079
_diffrn_reflns_av_R_equivalents     0.0572
_diffrn_reflns_av_sigmaI/netI     0.0431
_diffrn_reflns_theta_min     1.79
_diffrn_reflns_theta_max     25.10
_diffrn_reflns_theta_full     25.10
_diffrn_measured_fraction_theta_max     0.999
_diffrn_measured_fraction_theta_full     0.999
_diffrn_reflns_limit_h_min     -17
_diffrn_reflns_limit_h_max     17
_diffrn_reflns_limit_k_min     -14
_diffrn_reflns_limit_k_max     12
_diffrn_reflns_limit_l_min     -27
_diffrn_reflns_limit_l_max     24
_diffrn_standards_number     ?
_diffrn_standards_interval_count     ?
_diffrn_standards_interval_time     ?
_diffrn_standards_decay_%     ?
_reflns_number_total     3568
_reflns_number_gt     2357
_reflns_threshold_expression     I>2\s(I)
_refine_ls_structure_factor_coef     Fsqd
_refine_ls_matrix_type     full
_refine_ls_R_factor_all     0.0704
_refine_ls_R_factor_gt     0.0426
_refine_ls_wR_factor_gt     0.1103
_refine_ls_wR_factor_ref     0.1281
_refine_ls_goodness_of_fit_ref     1.000
_refine_ls_restrained_S_all     1.000
_refine_ls_number_reflns     3568
_refine_ls_number_parameters     263
_refine_ls_number_restraints     0
_refine_ls_hydrogen_treatment     constr
_refine_ls_weighting_scheme     calc
_refine_ls_weighting_details
       'calc w = 1/[\s^2^(Fo^2^)+(0.0623P)^2^+1.0856P] where P=(Fo^2^+2Fc^2^)/3'
_atom_sites_solution_hydrogens     geom
_atom_sites_solution_primary     direct
_atom_sites_solution_secondary     difmap
_refine_ls_shift/su_max     0.000
_refine_ls_shift/su_mean     0.000
_refine_diff_density_max     0.292
_refine_diff_density_min     -0.433
_refine_ls_extinction_method     none
_refine_ls_extinction_coef     ?
loop_
    _atom_type_symbol
    _atom_type_description
    _atom_type_scat_dispersion_real
    _atom_type_scat_dispersion_imag
    _atom_type_scat_source
    'C' 'C' 0.0033 0.0016
                         'International Tables Vol C Tables 4.2.6.8 and 6.1.1.4'
    'H' 'H' 0.0000 0.0000
                         'International Tables Vol C Tables 4.2.6.8 and 6.1.1.4'
    'N' 'N' 0.0061 0.0033
                         'International Tables Vol C Tables 4.2.6.8 and 6.1.1.4'
    'O' 'O' 0.0106 0.0060
                         'International Tables Vol C Tables 4.2.6.8 and 6.1.1.4'
    'Fe' 'Fe' 0.3463 0.8444
                         'International Tables Vol C Tables 4.2.6.8 and 6.1.1.4'
_computing_data_collection     'APEX2 (Bruker, 2007)'
_computing_cell_refinement     'SAINT (Bruker, 2007)'
_computing_data_reduction     'SAINT (Bruker, 2007)'
_computing_structure_solution     'SHELXS97 (Sheldrick, 2008)'
_computing_structure_refinement     'SHELXL97 (Sheldrick, 2008)'
_computing_molecular_graphics     'DIAMOND (Brandenburg, 1999)'
_computing_publication_material     'SHELXL97 (Sheldrick, 2008)'
loop_
    _atom_site_type_symbol
    _atom_site_label
    _atom_site_fract_x
    _atom_site_fract_y
    _atom_site_fract_z
    _atom_site_U_iso_or_equiv
    _atom_site_adp_type
    _atom_site_calc_flag
    _atom_site_refinement_flags
    _atom_site_occupancy
    _atom_site_disorder_assembly
    _atom_site_disorder_group
    Fe Fe1 0.12595(3) 1.22967(4) 0.052251(19) 0.05457(19) Uani d . 1 . .
    N N1 0.00836(17) 0.8972(2) 0.20855(11) 0.0599(7) Uani d . 1 . .
    O O1 0.16563(14) 0.9967(2) 0.15793(9) 0.0653(6) Uani d . 1 . .
    O O2 0.26745(17) 1.1325(3) 0.17458(12) 0.1046(10) Uani d . 1 . .
    O O3 -0.03453(13) 1.13781(17) 0.17171(9) 0.0586(6) Uani d . 1 . .
    O O4 -0.11312(18) 1.1282(3) 0.08862(13) 0.1183(12) Uani d . 1 . .
    C C1 -0.1716(3) 0.5112(3) 0.10871(16) 0.0796(11) Uani d . 1 . .
    H H1A -0.2031 0.4726 0.1395 0.119 Uiso calc R 1 . .
    H H1B -0.1285 0.4604 0.0918 0.119 Uiso calc R 1 . .
    H H1C -0.2128 0.5349 0.0790 0.119 Uiso calc R 1 . .
    C C2 -0.1247(2) 0.6140(3) 0.13363(14) 0.0589(8) Uani d . 1 . .
    C C3 -0.0345(2) 0.6298(3) 0.12735(14) 0.0673(9) Uani d . 1 . .
    H H3 -0.0017 0.5761 0.1065 0.081 Uiso calc R 1 . .
    C C4 0.0090(2) 0.7224(3) 0.15085(14) 0.0629(9) Uani d . 1 . .
    H H4 0.0698 0.7308 0.1445 0.075 Uiso calc R 1 . .
    C C5 -0.0357(2) 0.8035(3) 0.18383(13) 0.0506(7) Uani d . 1 . .
    C C6 -0.1279(2) 0.7883(3) 0.18891(14) 0.0598(9) Uani d . 1 . .
    H H6 -0.1613 0.8416 0.2096 0.072 Uiso calc R 1 . .
    C C7 -0.1698(2) 0.6964(3) 0.16399(14) 0.0616(9) Uani d . 1 . .
    H H7 -0.2312 0.6898 0.1679 0.074 Uiso calc R 1 . .
    C C8 0.0986(2) 0.8793(3) 0.23124(16) 0.0692(10) Uani d . 1 . .
    H H8A 0.1237 0.8120 0.2129 0.083 Uiso calc R 1 . .
    H H8B 0.0955 0.8654 0.2732 0.083 Uiso calc R 1 . .
    C C9 0.1598(2) 0.9792(3) 0.22014(15) 0.0716(10) Uani d . 1 . .
    H H9A 0.1364 1.0469 0.2390 0.086 Uiso calc R 1 . .
    H H9B 0.2183 0.9638 0.2362 0.086 Uiso calc R 1 . .
    C C10 0.2191(2) 1.0829(4) 0.14117(17) 0.0723(10) Uani d . 1 . .
    C C11 -0.0434(2) 0.9829(3) 0.23940(14) 0.0659(9) Uani d . 1 . .
    H H11A -0.0035 1.0287 0.2631 0.079 Uiso calc R 1 . .
    H H11B -0.0844 0.9449 0.2658 0.079 Uiso calc R 1 . .
    C C12 -0.0951(2) 1.0596(3) 0.20000(15) 0.0644(9) Uani d . 1 . .
    H H12A -0.1262 1.0150 0.1706 0.077 Uiso calc R 1 . .
    H H12B -0.1388 1.1015 0.2227 0.077 Uiso calc R 1 . .
    C C13 -0.0522(2) 1.1668(3) 0.11655(15) 0.0624(9) Uani d . 1 . .
    C C14 0.2097(2) 1.1067(3) 0.07820(16) 0.0707(10) Uani d . 1 . .
    C C15 0.1458(3) 1.0613(3) 0.03878(16) 0.0754(11) Uani d . 1 . .
    H H15 0.1035 0.9998 0.0470 0.091 Uiso calc R 1 . .
    C C16 0.1557(4) 1.1210(4) -0.01512(17) 0.0932(14) Uani d . 1 . .
    H H16 0.1197 1.1093 -0.0505 0.112 Uiso calc R 1 . .
    C C17 0.2232(3) 1.2012(4) -0.0088(2) 0.0953(14) Uani d . 1 . .
    H H17 0.2425 1.2553 -0.0390 0.114 Uiso calc R 1 . .
    C C18 0.2579(3) 1.1935(4) 0.04834(19) 0.0934(14) Uani d . 1 . .
    H H18 0.3063 1.2396 0.0647 0.112 Uiso calc R 1 . .
    C C19 0.0083(2) 1.2533(3) 0.09438(14) 0.0550(8) Uani d . 1 . .
    C C20 0.0773(3) 1.3066(3) 0.12548(15) 0.0713(10) Uani d . 1 . .
    H H20 0.0950 1.2909 0.1661 0.086 Uiso calc R 1 . .
    C C21 0.1165(3) 1.3873(3) 0.0874(2) 0.0986(14) Uani d . 1 . .
    H H21 0.1668 1.4368 0.0972 0.118 Uiso calc R 1 . .
    C C22 0.0727(3) 1.3847(4) 0.0337(2) 0.0963(14) Uani d . 1 . .
    H H22 0.0866 1.4318 -0.0006 0.116 Uiso calc R 1 . .
    C C23 0.0055(3) 1.3034(4) 0.03710(17) 0.0786(11) Uani d . 1 . .
    H H23 -0.0360 1.2832 0.0056 0.094 Uiso calc R 1 . .
loop_
    _atom_site_aniso_label
    _atom_site_aniso_U_11
    _atom_site_aniso_U_22
    _atom_site_aniso_U_33
    _atom_site_aniso_U_12
    _atom_site_aniso_U_13
    _atom_site_aniso_U_23
    Fe1 0.0526(3) 0.0578(3) 0.0533(3) 0.0040(2) 0.0076(2) -0.0010(2)
    N1 0.0557(16) 0.0556(17) 0.0683(17) 0.0009(13) -0.0075(13) 0.0035(14)
    O1 0.0595(13) 0.0737(17) 0.0626(15) 0.0009(12) -0.0063(11) 0.0061(12)
    O2 0.0675(17) 0.139(3) 0.107(2) -0.0402(17) -0.0299(16) 0.040(2)
    O3 0.0619(13) 0.0543(14) 0.0596(13) -0.0074(10) 0.0036(10) 0.0053(11)
    O4 0.084(2) 0.181(4) 0.090(2) -0.056(2) -0.0187(16) 0.031(2)
    C1 0.086(3) 0.076(3) 0.077(3) -0.006(2) -0.001(2) -0.006(2)
    C2 0.060(2) 0.060(2) 0.0558(19) 0.0012(17) -0.0036(15) -0.0005(16)
    C3 0.061(2) 0.074(3) 0.066(2) 0.0120(18) 0.0029(16) -0.0155(18)
    C4 0.0422(17) 0.079(2) 0.068(2) 0.0032(17) 0.0019(15) -0.0058(19)
    C5 0.0497(17) 0.0499(19) 0.0522(17) 0.0038(15) 0.0003(14) 0.0093(15)
    C6 0.0491(18) 0.057(2) 0.073(2) 0.0069(16) 0.0139(16) 0.0020(17)
    C7 0.0476(18) 0.063(2) 0.074(2) -0.0057(16) 0.0036(16) 0.0035(18)
    C8 0.066(2) 0.066(2) 0.076(2) -0.0091(18) -0.0226(18) 0.0185(19)
    C9 0.068(2) 0.080(3) 0.067(2) -0.0086(19) -0.0201(18) 0.0114(19)
    C10 0.0417(18) 0.095(3) 0.081(3) 0.006(2) 0.0005(18) 0.018(2)
    C11 0.076(2) 0.063(2) 0.059(2) -0.0052(18) 0.0068(17) 0.0044(17)
    C12 0.0600(19) 0.054(2) 0.079(2) 0.0017(17) 0.0174(17) 0.0076(18)
    C13 0.0496(19) 0.074(2) 0.064(2) 0.0004(17) 0.0087(17) -0.0032(18)
    C14 0.053(2) 0.086(3) 0.073(2) 0.0204(18) 0.0110(18) 0.011(2)
    C15 0.097(3) 0.062(2) 0.067(2) 0.024(2) 0.006(2) -0.0123(19)
    C16 0.128(4) 0.096(3) 0.056(2) 0.047(3) 0.011(2) -0.013(2)
    C17 0.085(3) 0.117(4) 0.084(3) 0.034(3) 0.035(2) 0.020(3)
    C18 0.053(2) 0.128(4) 0.100(3) 0.010(2) 0.017(2) 0.041(3)
    C19 0.0543(18) 0.054(2) 0.0570(19) 0.0107(15) 0.0090(15) 0.0019(15)
    C20 0.094(3) 0.057(2) 0.063(2) -0.011(2) 0.020(2) -0.0145(17)
    C21 0.123(4) 0.060(3) 0.113(4) -0.029(2) 0.040(3) -0.019(3)
    C22 0.128(4) 0.061(3) 0.100(3) 0.018(3) 0.046(3) 0.014(2)
    C23 0.071(2) 0.089(3) 0.075(2) 0.031(2) 0.0124(19) 0.022(2)
loop_
    _geom_bond_atom_site_label_1
    _geom_bond_atom_site_label_2
    _geom_bond_site_symmetry_2
    _geom_bond_distance
    _geom_bond_publ_flag
    Fe1 C14 . 2.005(3) ?
    Fe1 C21 . 2.022(4) ?
    Fe1 C15 . 2.024(4) ?
    Fe1 C18 . 2.030(4) ?
    Fe1 C19 . 2.031(3) ?
    Fe1 C20 . 2.033(3) ?
    Fe1 C22 . 2.034(4) ?
    Fe1 C23 . 2.036(4) ?
    Fe1 C17 . 2.045(4) ?
    Fe1 C16 . 2.045(4) ?
    N1 C5 . 1.402(4) ?
    N1 C11 . 1.453(4) ?
    N1 C8 . 1.467(4) ?
    O1 C10 . 1.348(4) ?
    O1 C9 . 1.434(4) ?
    O2 C10 . 1.203(4) ?
    O3 C13 . 1.328(4) ?
    O3 C12 . 1.445(4) ?
    O4 C13 . 1.204(4) ?
    C1 C2 . 1.509(5) ?
    C1 H1A . 0.9600 ?
    C1 H1B . 0.9600 ?
    C1 H1C . 0.9600 ?
    C2 C7 . 1.368(5) ?
    C2 C3 . 1.377(4) ?
    C3 C4 . 1.377(4) ?
    C3 H3 . 0.9300 ?
    C4 C5 . 1.387(4) ?
    C4 H4 . 0.9300 ?
    C5 C6 . 1.401(4) ?
    C6 C7 . 1.374(4) ?
    C6 H6 . 0.9300 ?
    C7 H7 . 0.9300 ?
    C8 C9 . 1.512(4) ?
    C8 H8A . 0.9700 ?
    C8 H8B . 0.9700 ?
    C9 H9A . 0.9700 ?
    C9 H9B . 0.9700 ?
    C10 C14 . 1.467(5) ?
    C11 C12 . 1.489(4) ?
    C11 H11A . 0.9700 ?
    C11 H11B . 0.9700 ?
    C12 H12A . 0.9700 ?
    C12 H12B . 0.9700 ?
    C13 C19 . 1.453(4) ?
    C14 C15 . 1.418(5) ?
    C14 C18 . 1.424(5) ?
    C15 C16 . 1.421(5) ?
    C15 H15 . 0.9800 ?
    C16 C17 . 1.392(6) ?
    C16 H16 . 0.9800 ?
    C17 C18 . 1.405(6) ?
    C17 H17 . 0.9800 ?
    C18 H18 . 0.9800 ?
    C19 C20 . 1.404(5) ?
    C19 C23 . 1.432(5) ?
    C20 C21 . 1.413(5) ?
    C20 H20 . 0.9800 ?
    C21 C22 . 1.389(6) ?
    C21 H21 . 0.9800 ?
    C22 C23 . 1.392(6) ?
    C22 H22 . 0.9800 ?
    C23 H23 . 0.9800 ?
loop_
    _geom_angle_atom_site_label_1
    _geom_angle_atom_site_label_2
    _geom_angle_atom_site_label_3
    _geom_angle_site_symmetry_1
    _geom_angle_site_symmetry_3
    _geom_angle
    _geom_angle_publ_flag
    C14 Fe1 C21 . . 126.0(2) ?
    C14 Fe1 C15 . . 41.22(15) ?
    C21 Fe1 C15 . . 164.88(19) ?
    C14 Fe1 C18 . . 41.32(15) ?
    C21 Fe1 C18 . . 106.1(2) ?
    C15 Fe1 C18 . . 69.19(19) ?
    C14 Fe1 C19 . . 120.38(14) ?
    C21 Fe1 C19 . . 68.10(15) ?
    C15 Fe1 C19 . . 109.48(15) ?
    C18 Fe1 C19 . . 154.15(15) ?
    C14 Fe1 C20 . . 107.74(16) ?
    C21 Fe1 C20 . . 40.79(15) ?
    C15 Fe1 C20 . . 127.75(15) ?
    C18 Fe1 C20 . . 118.71(18) ?
    C19 Fe1 C20 . . 40.42(13) ?
    C14 Fe1 C22 . . 162.5(2) ?
    C21 Fe1 C22 . . 40.05(18) ?
    C15 Fe1 C22 . . 154.39(19) ?
    C18 Fe1 C22 . . 124.2(2) ?
    C19 Fe1 C22 . . 68.48(15) ?
    C20 Fe1 C22 . . 68.32(17) ?
    C14 Fe1 C23 . . 156.13(16) ?
    C21 Fe1 C23 . . 67.3(2) ?
    C15 Fe1 C23 . . 121.41(18) ?
    C18 Fe1 C23 . . 161.81(16) ?
    C19 Fe1 C23 . . 41.21(13) ?
    C20 Fe1 C23 . . 68.28(16) ?
    C22 Fe1 C23 . . 40.00(17) ?
    C14 Fe1 C17 . . 68.53(16) ?
    C21 Fe1 C17 . . 118.0(2) ?
    C15 Fe1 C17 . . 68.40(18) ?
    C18 Fe1 C17 . . 40.33(16) ?
    C19 Fe1 C17 . . 165.00(18) ?
    C20 Fe1 C17 . . 152.5(2) ?
    C22 Fe1 C17 . . 106.63(18) ?
    C23 Fe1 C17 . . 126.15(17) ?
    C14 Fe1 C16 . . 68.52(16) ?
    C21 Fe1 C16 . . 152.1(2) ?
    C15 Fe1 C16 . . 40.88(16) ?
    C18 Fe1 C16 . . 67.8(2) ?
    C19 Fe1 C16 . . 129.04(19) ?
    C20 Fe1 C16 . . 166.29(19) ?
    C22 Fe1 C16 . . 119.29(18) ?
    C23 Fe1 C16 . . 109.46(18) ?
    C17 Fe1 C16 . . 39.81(17) ?
    C5 N1 C11 . . 119.0(3) ?
    C5 N1 C8 . . 117.8(3) ?
    C11 N1 C8 . . 115.1(3) ?
    C10 O1 C9 . . 115.1(3) ?
    C13 O3 C12 . . 117.3(3) ?
    C2 C1 H1A . . 109.5 ?
    C2 C1 H1B . . 109.5 ?
    H1A C1 H1B . . 109.5 ?
    C2 C1 H1C . . 109.5 ?
    H1A C1 H1C . . 109.5 ?
    H1B C1 H1C . . 109.5 ?
    C7 C2 C3 . . 116.4(3) ?
    C7 C2 C1 . . 121.7(3) ?
    C3 C2 C1 . . 121.9(3) ?
    C2 C3 C4 . . 122.2(3) ?
    C2 C3 H3 . . 118.9 ?
    C4 C3 H3 . . 118.9 ?
    C3 C4 C5 . . 121.6(3) ?
    C3 C4 H4 . . 119.2 ?
    C5 C4 H4 . . 119.2 ?
    C4 C5 C6 . . 115.8(3) ?
    C4 C5 N1 . . 121.8(3) ?
    C6 C5 N1 . . 122.3(3) ?
    C7 C6 C5 . . 121.3(3) ?
    C7 C6 H6 . . 119.3 ?
    C5 C6 H6 . . 119.3 ?
    C2 C7 C6 . . 122.5(3) ?
    C2 C7 H7 . . 118.7 ?
    C6 C7 H7 . . 118.7 ?
    N1 C8 C9 . . 113.1(3) ?
    N1 C8 H8A . . 109.0 ?
    C9 C8 H8A . . 109.0 ?
    N1 C8 H8B . . 109.0 ?
    C9 C8 H8B . . 109.0 ?
    H8A C8 H8B . . 107.8 ?
    O1 C9 C8 . . 108.3(3) ?
    O1 C9 H9A . . 110.0 ?
    C8 C9 H9A . . 110.0 ?
    O1 C9 H9B . . 110.0 ?
    C8 C9 H9B . . 110.0 ?
    H9A C9 H9B . . 108.4 ?
    O2 C10 O1 . . 123.1(3) ?
    O2 C10 C14 . . 125.7(4) ?
    O1 C10 C14 . . 111.3(3) ?
    N1 C11 C12 . . 114.0(3) ?
    N1 C11 H11A . . 108.7 ?
    C12 C11 H11A . . 108.7 ?
    N1 C11 H11B . . 108.7 ?
    C12 C11 H11B . . 108.7 ?
    H11A C11 H11B . . 107.6 ?
    O3 C12 C11 . . 109.0(3) ?
    O3 C12 H12A . . 109.9 ?
    C11 C12 H12A . . 109.9 ?
    O3 C12 H12B . . 109.9 ?
    C11 C12 H12B . . 109.9 ?
    H12A C12 H12B . . 108.3 ?
    O4 C13 O3 . . 123.7(3) ?
    O4 C13 C19 . . 123.8(3) ?
    O3 C13 C19 . . 112.5(3) ?
    C15 C14 C18 . . 108.2(4) ?
    C15 C14 C10 . . 127.7(4) ?
    C18 C14 C10 . . 123.6(4) ?
    C15 C14 Fe1 . . 70.1(2) ?
    C18 C14 Fe1 . . 70.3(2) ?
    C10 C14 Fe1 . . 119.1(2) ?
    C14 C15 C16 . . 106.8(4) ?
    C14 C15 Fe1 . . 68.7(2) ?
    C16 C15 Fe1 . . 70.4(2) ?
    C14 C15 H15 . . 126.6 ?
    C16 C15 H15 . . 126.6 ?
    Fe1 C15 H15 . . 126.6 ?
    C17 C16 C15 . . 108.8(4) ?
    C17 C16 Fe1 . . 70.1(2) ?
    C15 C16 Fe1 . . 68.8(2) ?
    C17 C16 H16 . . 125.6 ?
    C15 C16 H16 . . 125.6 ?
    Fe1 C16 H16 . . 125.6 ?
    C16 C17 C18 . . 108.8(4) ?
    C16 C17 Fe1 . . 70.1(2) ?
    C18 C17 Fe1 . . 69.3(2) ?
    C16 C17 H17 . . 125.6 ?
    C18 C17 H17 . . 125.6 ?
    Fe1 C17 H17 . . 125.6 ?
    C17 C18 C14 . . 107.4(4) ?
    C17 C18 Fe1 . . 70.4(2) ?
    C14 C18 Fe1 . . 68.4(2) ?
    C17 C18 H18 . . 126.3 ?
    C14 C18 H18 . . 126.3 ?
    Fe1 C18 H18 . . 126.3 ?
    C20 C19 C23 . . 107.3(3) ?
    C20 C19 C13 . . 126.8(3) ?
    C23 C19 C13 . . 125.9(3) ?
    C20 C19 Fe1 . . 69.85(18) ?
    C23 C19 Fe1 . . 69.60(18) ?
    C13 C19 Fe1 . . 127.8(2) ?
    C19 C20 C21 . . 107.3(4) ?
    C19 C20 Fe1 . . 69.73(18) ?
    C21 C20 Fe1 . . 69.2(2) ?
    C19 C20 H20 . . 126.3 ?
    C21 C20 H20 . . 126.3 ?
    Fe1 C20 H20 . . 126.3 ?
    C22 C21 C20 . . 109.1(4) ?
    C22 C21 Fe1 . . 70.4(2) ?
    C20 C21 Fe1 . . 70.0(2) ?
    C22 C21 H21 . . 125.4 ?
    C20 C21 H21 . . 125.4 ?
    Fe1 C21 H21 . . 125.4 ?
    C21 C22 C23 . . 108.0(4) ?
    C21 C22 Fe1 . . 69.5(2) ?
    C23 C22 Fe1 . . 70.1(2) ?
    C21 C22 H22 . . 126.0 ?
    C23 C22 H22 . . 126.0 ?
    Fe1 C22 H22 . . 126.0 ?
    C22 C23 C19 . . 108.2(4) ?
    C22 C23 Fe1 . . 69.9(2) ?
    C19 C23 Fe1 . . 69.19(18) ?
    C22 C23 H23 . . 125.9 ?
    C19 C23 H23 . . 125.9 ?
    Fe1 C23 H23 . . 125.9 ?
loop_
    _geom_torsion_atom_site_label_1
    _geom_torsion_atom_site_label_2
    _geom_torsion_atom_site_label_3
    _geom_torsion_atom_site_label_4
    _geom_torsion_site_symmetry_1
    _geom_torsion_site_symmetry_2
    _geom_torsion_site_symmetry_3
    _geom_torsion_site_symmetry_4
    _geom_torsion
    _geom_torsion_publ_flag
    C7 C2 C3 C4 . . . . 0.8(5) ?
    C1 C2 C3 C4 . . . . -178.8(3) ?
    C2 C3 C4 C5 . . . . 2.0(5) ?
    C3 C4 C5 C6 . . . . -3.3(5) ?
    C3 C4 C5 N1 . . . . 179.1(3) ?
    C11 N1 C5 C4 . . . . 176.1(3) ?
    C8 N1 C5 C4 . . . . -36.8(4) ?
    C11 N1 C5 C6 . . . . -1.4(4) ?
    C8 N1 C5 C6 . . . . 145.7(3) ?
    C4 C5 C6 C7 . . . . 1.9(5) ?
    N1 C5 C6 C7 . . . . 179.5(3) ?
    C3 C2 C7 C6 . . . . -2.2(5) ?
    C1 C2 C7 C6 . . . . 177.4(3) ?
    C5 C6 C7 C2 . . . . 0.8(5) ?
    C5 N1 C8 C9 . . . . 142.6(3) ?
    C11 N1 C8 C9 . . . . -69.0(4) ?
    C10 O1 C9 C8 . . . . -179.3(3) ?
    N1 C8 C9 O1 . . . . -60.2(4) ?
    C9 O1 C10 O2 . . . . 9.3(5) ?
    C9 O1 C10 C14 . . . . -170.6(3) ?
    C5 N1 C11 C12 . . . . -74.8(4) ?
    C8 N1 C11 C12 . . . . 137.3(3) ?
    C13 O3 C12 C11 . . . . 144.0(3) ?
    N1 C11 C12 O3 . . . . -73.6(4) ?
    C12 O3 C13 O4 . . . . -3.1(5) ?
    C12 O3 C13 C19 . . . . 174.9(2) ?
    O2 C10 C14 C15 . . . . -171.0(4) ?
    O1 C10 C14 C15 . . . . 8.8(5) ?
    O2 C10 C14 C18 . . . . 0.0(6) ?
    O1 C10 C14 C18 . . . . 179.9(3) ?
    O2 C10 C14 Fe1 . . . . -84.6(4) ?
    O1 C10 C14 Fe1 . . . . 95.3(4) ?
    C21 Fe1 C14 C15 . . . . 169.0(2) ?
    C18 Fe1 C14 C15 . . . . -118.8(3) ?
    C19 Fe1 C14 C15 . . . . 85.3(3) ?
    C20 Fe1 C14 C15 . . . . 127.6(2) ?
    C22 Fe1 C14 C15 . . . . -158.3(5) ?
    C23 Fe1 C14 C15 . . . . 51.3(5) ?
    C17 Fe1 C14 C15 . . . . -81.3(3) ?
    C16 Fe1 C14 C15 . . . . -38.4(3) ?
    C21 Fe1 C14 C18 . . . . -72.2(3) ?
    C15 Fe1 C14 C18 . . . . 118.8(3) ?
    C19 Fe1 C14 C18 . . . . -155.9(3) ?
    C20 Fe1 C14 C18 . . . . -113.6(3) ?
    C22 Fe1 C14 C18 . . . . -39.5(6) ?
    C23 Fe1 C14 C18 . . . . 170.1(4) ?
    C17 Fe1 C14 C18 . . . . 37.5(3) ?
    C16 Fe1 C14 C18 . . . . 80.4(3) ?
    C21 Fe1 C14 C10 . . . . 46.1(4) ?
    C15 Fe1 C14 C10 . . . . -122.9(4) ?
    C18 Fe1 C14 C10 . . . . 118.3(5) ?
    C19 Fe1 C14 C10 . . . . -37.6(4) ?
    C20 Fe1 C14 C10 . . . . 4.7(4) ?
    C22 Fe1 C14 C10 . . . . 78.8(6) ?
    C23 Fe1 C14 C10 . . . . -71.5(6) ?
    C17 Fe1 C14 C10 . . . . 155.8(4) ?
    C16 Fe1 C14 C10 . . . . -161.3(4) ?
    C18 C14 C15 C16 . . . . 0.1(4) ?
    C10 C14 C15 C16 . . . . 172.2(3) ?
    Fe1 C14 C15 C16 . . . . 60.3(2) ?
    C18 C14 C15 Fe1 . . . . -60.3(3) ?
    C10 C14 C15 Fe1 . . . . 111.9(4) ?
    C21 Fe1 C15 C14 . . . . -36.2(7) ?
    C18 Fe1 C15 C14 . . . . 38.2(2) ?
    C19 Fe1 C15 C14 . . . . -114.2(2) ?
    C20 Fe1 C15 C14 . . . . -72.6(3) ?
    C22 Fe1 C15 C14 . . . . 165.1(3) ?
    C23 Fe1 C15 C14 . . . . -158.3(2) ?
    C17 Fe1 C15 C14 . . . . 81.6(3) ?
    C16 Fe1 C15 C14 . . . . 118.0(4) ?
    C14 Fe1 C15 C16 . . . . -118.0(4) ?
    C21 Fe1 C15 C16 . . . . -154.3(6) ?
    C18 Fe1 C15 C16 . . . . -79.8(3) ?
    C19 Fe1 C15 C16 . . . . 127.8(3) ?
    C20 Fe1 C15 C16 . . . . 169.4(3) ?
    C22 Fe1 C15 C16 . . . . 47.1(5) ?
    C23 Fe1 C15 C16 . . . . 83.7(3) ?
    C17 Fe1 C15 C16 . . . . -36.4(3) ?
    C14 C15 C16 C17 . . . . -0.4(4) ?
    Fe1 C15 C16 C17 . . . . 58.8(3) ?
    C14 C15 C16 Fe1 . . . . -59.2(2) ?
    C14 Fe1 C16 C17 . . . . -81.8(3) ?
    C21 Fe1 C16 C17 . . . . 45.5(5) ?
    C15 Fe1 C16 C17 . . . . -120.5(4) ?
    C18 Fe1 C16 C17 . . . . -37.2(3) ?
    C19 Fe1 C16 C17 . . . . 165.8(2) ?
    C20 Fe1 C16 C17 . . . . -158.4(7) ?
    C22 Fe1 C16 C17 . . . . 80.8(3) ?
    C23 Fe1 C16 C17 . . . . 123.6(3) ?
    C14 Fe1 C16 C15 . . . . 38.7(2) ?
    C21 Fe1 C16 C15 . . . . 166.0(4) ?
    C18 Fe1 C16 C15 . . . . 83.4(3) ?
    C19 Fe1 C16 C15 . . . . -73.7(3) ?
    C20 Fe1 C16 C15 . . . . -37.9(9) ?
    C22 Fe1 C16 C15 . . . . -158.7(3) ?
    C23 Fe1 C16 C15 . . . . -115.9(3) ?
    C17 Fe1 C16 C15 . . . . 120.5(4) ?
    C15 C16 C17 C18 . . . . 0.6(5) ?
    Fe1 C16 C17 C18 . . . . 58.6(3) ?
    C15 C16 C17 Fe1 . . . . -58.0(3) ?
    C14 Fe1 C17 C16 . . . . 81.8(3) ?
    C21 Fe1 C17 C16 . . . . -157.8(3) ?
    C15 Fe1 C17 C16 . . . . 37.3(3) ?
    C18 Fe1 C17 C16 . . . . 120.2(4) ?
    C19 Fe1 C17 C16 . . . . -47.4(8) ?
    C20 Fe1 C17 C16 . . . . 169.1(3) ?
    C22 Fe1 C17 C16 . . . . -116.0(3) ?
    C23 Fe1 C17 C16 . . . . -76.6(3) ?
    C14 Fe1 C17 C18 . . . . -38.4(3) ?
    C21 Fe1 C17 C18 . . . . 82.0(4) ?
    C15 Fe1 C17 C18 . . . . -82.9(3) ?
    C19 Fe1 C17 C18 . . . . -167.6(6) ?
    C20 Fe1 C17 C18 . . . . 48.9(5) ?
    C22 Fe1 C17 C18 . . . . 123.8(3) ?
    C23 Fe1 C17 C18 . . . . 163.2(3) ?
    C16 Fe1 C17 C18 . . . . -120.2(4) ?
    C16 C17 C18 C14 . . . . -0.6(5) ?
    Fe1 C17 C18 C14 . . . . 58.6(3) ?
    C16 C17 C18 Fe1 . . . . -59.2(3) ?
    C15 C14 C18 C17 . . . . 0.3(4) ?
    C10 C14 C18 C17 . . . . -172.2(3) ?
    Fe1 C14 C18 C17 . . . . -59.8(3) ?
    C15 C14 C18 Fe1 . . . . 60.2(2) ?
    C10 C14 C18 Fe1 . . . . -112.4(3) ?
    C14 Fe1 C18 C17 . . . . 118.9(4) ?
    C21 Fe1 C18 C17 . . . . -114.4(3) ?
    C15 Fe1 C18 C17 . . . . 80.8(3) ?
    C19 Fe1 C18 C17 . . . . 172.7(3) ?
    C20 Fe1 C18 C17 . . . . -156.7(3) ?
    C22 Fe1 C18 C17 . . . . -74.5(4) ?
    C23 Fe1 C18 C17 . . . . -48.3(8) ?
    C16 Fe1 C18 C17 . . . . 36.7(3) ?
    C21 Fe1 C18 C14 . . . . 126.7(3) ?
    C15 Fe1 C18 C14 . . . . -38.1(2) ?
    C19 Fe1 C18 C14 . . . . 53.8(5) ?
    C20 Fe1 C18 C14 . . . . 84.4(3) ?
    C22 Fe1 C18 C14 . . . . 166.6(3) ?
    C23 Fe1 C18 C14 . . . . -167.2(5) ?
    C17 Fe1 C18 C14 . . . . -118.9(4) ?
    C16 Fe1 C18 C14 . . . . -82.2(3) ?
    O4 C13 C19 C20 . . . . 176.1(4) ?
    O3 C13 C19 C20 . . . . -1.8(5) ?
    O4 C13 C19 C23 . . . . -0.9(6) ?
    O3 C13 C19 C23 . . . . -178.8(3) ?
    O4 C13 C19 Fe1 . . . . -91.8(4) ?
    O3 C13 C19 Fe1 . . . . 90.2(3) ?
    C14 Fe1 C19 C20 . . . . 81.7(3) ?
    C21 Fe1 C19 C20 . . . . -38.2(2) ?
    C15 Fe1 C19 C20 . . . . 125.9(2) ?
    C18 Fe1 C19 C20 . . . . 43.6(5) ?
    C22 Fe1 C19 C20 . . . . -81.4(3) ?
    C23 Fe1 C19 C20 . . . . -118.3(3) ?
    C17 Fe1 C19 C20 . . . . -155.0(6) ?
    C16 Fe1 C19 C20 . . . . 167.7(2) ?
    C14 Fe1 C19 C23 . . . . -160.0(3) ?
    C21 Fe1 C19 C23 . . . . 80.2(3) ?
    C15 Fe1 C19 C23 . . . . -115.8(3) ?
    C18 Fe1 C19 C23 . . . . 161.9(4) ?
    C20 Fe1 C19 C23 . . . . 118.3(3) ?
    C22 Fe1 C19 C23 . . . . 36.9(3) ?
    C17 Fe1 C19 C23 . . . . -36.7(7) ?
    C16 Fe1 C19 C23 . . . . -74.0(3) ?
    C14 Fe1 C19 C13 . . . . -39.8(4) ?
    C21 Fe1 C19 C13 . . . . -159.7(4) ?
    C15 Fe1 C19 C13 . . . . 4.4(3) ?
    C18 Fe1 C19 C13 . . . . -77.9(5) ?
    C20 Fe1 C19 C13 . . . . -121.5(4) ?
    C22 Fe1 C19 C13 . . . . 157.1(4) ?
    C23 Fe1 C19 C13 . . . . 120.2(4) ?
    C17 Fe1 C19 C13 . . . . 83.5(7) ?
    C16 Fe1 C19 C13 . . . . 46.1(4) ?
    C23 C19 C20 C21 . . . . -0.6(4) ?
    C13 C19 C20 C21 . . . . -178.0(3) ?
    Fe1 C19 C20 C21 . . . . 59.2(3) ?
    C23 C19 C20 Fe1 . . . . -59.8(2) ?
    C13 C19 C20 Fe1 . . . . 122.7(3) ?
    C14 Fe1 C20 C19 . . . . -116.3(2) ?
    C21 Fe1 C20 C19 . . . . 118.7(4) ?
    C15 Fe1 C20 C19 . . . . -75.0(3) ?
    C18 Fe1 C20 C19 . . . . -160.0(2) ?
    C22 Fe1 C20 C19 . . . . 81.8(3) ?
    C23 Fe1 C20 C19 . . . . 38.6(2) ?
    C17 Fe1 C20 C19 . . . . 166.3(3) ?
    C16 Fe1 C20 C19 . . . . -44.5(8) ?
    C14 Fe1 C20 C21 . . . . 125.0(3) ?
    C15 Fe1 C20 C21 . . . . 166.3(3) ?
    C18 Fe1 C20 C21 . . . . 81.4(3) ?
    C19 Fe1 C20 C21 . . . . -118.7(4) ?
    C22 Fe1 C20 C21 . . . . -36.8(3) ?
    C23 Fe1 C20 C21 . . . . -80.0(3) ?
    C17 Fe1 C20 C21 . . . . 47.6(5) ?
    C16 Fe1 C20 C21 . . . . -163.1(7) ?
    C19 C20 C21 C22 . . . . 0.2(5) ?
    Fe1 C20 C21 C22 . . . . 59.7(3) ?
    C19 C20 C21 Fe1 . . . . -59.6(2) ?
    C14 Fe1 C21 C22 . . . . 165.4(2) ?
    C15 Fe1 C21 C22 . . . . -165.8(6) ?
    C18 Fe1 C21 C22 . . . . 124.5(3) ?
    C19 Fe1 C21 C22 . . . . -82.2(3) ?
    C20 Fe1 C21 C22 . . . . -120.0(4) ?
    C23 Fe1 C21 C22 . . . . -37.5(2) ?
    C17 Fe1 C21 C22 . . . . 82.7(3) ?
    C16 Fe1 C21 C22 . . . . 51.6(5) ?
    C14 Fe1 C21 C20 . . . . -74.6(3) ?
    C15 Fe1 C21 C20 . . . . -45.8(8) ?
    C18 Fe1 C21 C20 . . . . -115.5(3) ?
    C19 Fe1 C21 C20 . . . . 37.8(2) ?
    C22 Fe1 C21 C20 . . . . 120.0(4) ?
    C23 Fe1 C21 C20 . . . . 82.5(3) ?
    C17 Fe1 C21 C20 . . . . -157.3(3) ?
    C16 Fe1 C21 C20 . . . . 171.6(4) ?
    C20 C21 C22 C23 . . . . 0.3(5) ?
    Fe1 C21 C22 C23 . . . . 59.8(3) ?
    C20 C21 C22 Fe1 . . . . -59.5(3) ?
    C14 Fe1 C22 C21 . . . . -42.7(6) ?
    C15 Fe1 C22 C21 . . . . 171.5(3) ?
    C18 Fe1 C22 C21 . . . . -73.3(3) ?
    C19 Fe1 C22 C21 . . . . 81.1(3) ?
    C20 Fe1 C22 C21 . . . . 37.5(2) ?
    C23 Fe1 C22 C21 . . . . 119.1(4) ?
    C17 Fe1 C22 C21 . . . . -113.9(3) ?
    C16 Fe1 C22 C21 . . . . -155.1(3) ?
    C14 Fe1 C22 C23 . . . . -161.8(4) ?
    C21 Fe1 C22 C23 . . . . -119.1(4) ?
    C15 Fe1 C22 C23 . . . . 52.4(5) ?
    C18 Fe1 C22 C23 . . . . 167.6(3) ?
    C19 Fe1 C22 C23 . . . . -38.0(2) ?
    C20 Fe1 C22 C23 . . . . -81.6(3) ?
    C17 Fe1 C22 C23 . . . . 127.0(3) ?
    C16 Fe1 C22 C23 . . . . 85.7(3) ?
    C21 C22 C23 C19 . . . . -0.6(4) ?
    Fe1 C22 C23 C19 . . . . 58.8(2) ?
    C21 C22 C23 Fe1 . . . . -59.4(3) ?
    C20 C19 C23 C22 . . . . 0.7(4) ?
    C13 C19 C23 C22 . . . . 178.3(3) ?
    Fe1 C19 C23 C22 . . . . -59.2(3) ?
    C20 C19 C23 Fe1 . . . . 60.0(2) ?
    C13 C19 C23 Fe1 . . . . -122.5(3) ?
    C14 Fe1 C23 C22 . . . . 166.6(4) ?
    C21 Fe1 C23 C22 . . . . 37.5(2) ?
    C15 Fe1 C23 C22 . . . . -156.3(3) ?
    C18 Fe1 C23 C22 . . . . -34.6(7) ?
    C19 Fe1 C23 C22 . . . . 119.6(4) ?
    C20 Fe1 C23 C22 . . . . 81.7(3) ?
    C17 Fe1 C23 C22 . . . . -71.4(3) ?
    C16 Fe1 C23 C22 . . . . -112.7(3) ?
    C14 Fe1 C23 C19 . . . . 46.9(5) ?
    C21 Fe1 C23 C19 . . . . -82.1(2) ?
    C15 Fe1 C23 C19 . . . . 84.0(3) ?
    C18 Fe1 C23 C19 . . . . -154.3(6) ?
    C20 Fe1 C23 C19 . . . . -37.9(2) ?
    C22 Fe1 C23 C19 . . . . -119.6(4) ?
    C17 Fe1 C23 C19 . . . . 169.0(3) ?
    C16 Fe1 C23 C19 . . . . 127.6(3) ?
data_global
_journal_date_recd_electronic     2010-09-30
_journal_date_accepted     2010-10-23
_journal_name_full     'Acta Crystallographica, Section E'
_journal_year     2010
_journal_volume     66
_journal_issue     12
_journal_page_first     m1528
_journal_page_last     m1528
_journal_paper_category     QM
_journal_coeditor_code     HY2361
_publ_contact_author_name     'Yang, Bingqin'
_publ_contact_author_address
;
Key Laboratory of Synthetic and Natural Chemistry of the Ministry of Education
College of Chemistry and Materials Science
NorthWest University of Xi'an
Taibai Bei Avenue 229
Xi'an 710069
Shaanxi
People's Republic of China
;
_publ_contact_author_email     yangbq@nwu.edu.cn
_publ_contact_author_fax     '+86029-88302217'
_publ_contact_author_phone     '+86029-88302217'
_publ_section_title
;
6-(4-Methylphenyl)-2,10-dioxo-3,9-dioxa-6-aza-1(1,1')-ferrocenacyclodecaphane
;
loop_
    _publ_author_name
    _publ_author_address
    'Leng, Xin'
;
Key Laboratory of Synthetic and Natural Chemistry of the Ministry of Education
College of Chemistry and Materials Science
Northwest University of Xi'an
Taibai Bei Avenue 229
Xi'an 710069
Shaanxi
People's Republic of China
;
    'Yang, Bingqin'
;
Key Laboratory of Synthetic and Natural Chemistry of the Ministry of Education
College of Chemistry and Materials Science
Northwest University of Xi'an
Taibai Bei Avenue 229
Xi'an 710069
Shaanxi
People's Republic of China
;
    'Cui, Lin'
;
Key Laboratory of Synthetic and Natural Chemistry of the Ministry of Education
College of Chemistry and Materials Science
Northwest University of Xi'an
Taibai Bei Avenue 229
Xi'an 710069
Shaanxi
People's Republic of China
;
    'Liu, Bo'
;
Key Laboratory of Synthetic and Natural Chemistry of the Ministry of Education
College of Chemistry and Materials Science
Northwest University of Xi'an
Taibai Bei Avenue 229
Xi'an 710069
Shaanxi
People's Republic of China
;
