# Supplementary material for: 6-(4-Methyl­phen­yl)-2,10-dioxo-3,9-dioxa-6-aza-1(1,1′)-ferrocenacyclo­deca­phane
Source: Acta Crystallogr Sect E Struct Rep Online. 2010 Nov 6;66(Pt 12):m1528. doi: 10.1107/S1600536810043278 (PMC3011774; doi:10.1107/S1600536810043278)
Supplement: Supplementary file 2 [file e-66-m1528-Isup2.hkl]

# 
# h,k,l, Fc-squared, Fo-squared, sigma(Fo-squared) and status flag 
# 
data_I
_shelx_title ' xb3962 in Pbca' 
_shelx_refln_list_code          4 
_shelx_F_calc_maximum      335.45 
_exptl_crystal_F_000      1808.00 
_reflns_d_resolution_high  0.8378 
 
loop_ 
 _symmetry_equiv_pos_as_xyz 
 'x, y, z' 
 '-x+1/2, -y, z+1/2' 
 '-x, y+1/2, -z+1/2' 
 'x+1/2, -y+1/2, -z' 
 '-x, -y, -z' 
 'x-1/2, y, -z-1/2' 
 'x, -y-1/2, z-1/2' 
 '-x-1/2, y-1/2, z' 
 
_cell_length_a    15.0278 
_cell_length_b    11.7488 
_cell_length_c    22.7648 
_cell_angle_alpha  90.000 
_cell_angle_beta   90.000 
_cell_angle_gamma  90.000 
 
_shelx_F_squared_multiplier     1.000 
 
loop_ 
 _refln_index_h 
 _refln_index_k 
 _refln_index_l 
 _refln_F_squared_calc 
 _refln_F_squared_meas 
 _refln_F_squared_sigma 
 _refln_observed_status 
   2   0   0    15856.54    14821.50    437.03 o 
   4   0   0    21127.51    21906.04    645.92 o 
   6   0   0     5245.69     5753.37    150.58 o 
   8   0   0    38475.45    39105.54    939.95 o 
  10   0   0       98.39      158.54     71.72 o 
  12   0   0     2579.10     2616.35    123.97 o 
  14   0   0        9.11      -11.21     29.14 o 
  16   0   0      294.39      312.68     75.09 o 
   2   1   0   112529.52   106748.41   2525.46 o 
   4   1   0     6393.12     6680.47    236.16 o 
   6   1   0    18572.30    17904.86    380.07 o 
   8   1   0      590.81      764.24     32.07 o 
  10   1   0     6159.08     6086.63    178.33 o 
  12   1   0      151.59      191.70     39.90 o 
  14   1   0     2135.21     2229.07    138.68 o 
  16   1   0      109.61       58.61     73.97 o 
   0   2   0    41130.97    39105.31   2551.84 o 
   2   2   0    13872.15    14452.56    428.72 o 
   4   2   0      592.85      615.43     31.21 o 
   6   2   0      864.23      872.01     31.78 o 
   8   2   0    24978.94    23498.92    750.72 o 
  10   2   0       13.17       -1.91     13.81 o 
  12   2   0     3002.93     3050.64    112.11 o 
  14   2   0       50.08       40.04     23.99 o 
  16   2   0     2090.59     2312.77    138.33 o 
   2   3   0    20518.86    21208.46    780.57 o 
   4   3   0     2857.64     2952.17     85.99 o 
   6   3   0    13978.37    13305.36    336.89 o 
   8   3   0        9.38       -3.82      8.06 o 
  10   3   0     4295.10     4244.36    134.90 o 
  12   3   0      374.21      313.26     36.99 o 
  14   3   0      301.09      333.16     42.37 o 
  16   3   0       17.43       13.91     25.39 o 
   0   4   0      658.45      509.92     43.71 o 
   2   4   0     1511.75     1353.81     81.81 o 
   4   4   0    10879.97    10524.52    268.30 o 
   6   4   0    10114.84    10622.91    275.62 o 
   8   4   0     2588.37     2801.31     80.76 o 
  10   4   0      324.01      282.15     26.77 o 
  12   4   0        7.38        0.94     18.52 o 
  14   4   0       78.21       21.69     23.84 o 
  16   4   0      811.49      929.01     86.92 o 
   2   5   0    13770.52    14081.05    431.10 o 
   4   5   0      226.58      233.95     28.06 o 
   6   5   0     3688.85     4020.18    121.37 o 
   8   5   0       56.75       47.28     13.81 o 
  10   5   0     5204.30     5324.58    140.29 o 
  12   5   0      168.68      118.14     27.63 o 
  14   5   0     1079.63     1211.88     74.63 o 
  16   5   0       16.54       17.09     33.25 o 
   0   6   0     2872.46     2337.78    131.12 o 
   2   6   0      247.54      313.80     31.23 o 
   4   6   0     3898.20     3694.95    196.12 o 
   6   6   0      111.69      129.99     35.40 o 
   8   6   0     8057.06     8242.04    198.58 o 
  10   6   0     2587.60     2568.33    107.50 o 
  12   6   0      734.79      752.92     56.62 o 
  14   6   0      732.47      688.62    239.83 o 
  16   6   0      216.07      213.58     69.48 o 
   2   7   0     4727.85     4358.60    272.33 o 
   4   7   0      217.55      273.37     33.97 o 
   6   7   0     3913.57     3764.39    165.61 o 
   8   7   0       16.25       35.72     15.70 o 
  10   7   0      785.82      886.57     60.50 o 
  12   7   0      300.59      262.34     37.86 o 
  14   7   0      627.47      736.36     80.82 o 
   0   8   0     8636.99     8020.85    382.16 o 
   2   8   0      243.20      285.42     36.00 o 
   4   8   0     1350.90     1299.95     72.89 o 
   6   8   0      696.72      720.82     46.33 o 
   8   8   0     1221.76     1372.57     93.74 o 
  10   8   0        4.54        0.39     17.65 o 
  12   8   0      290.79      429.54     49.35 o 
  14   8   0        0.29        2.27     30.50 o 
   2   9   0       66.94       62.14     21.00 o 
   4   9   0        3.27       13.36     19.62 o 
   6   9   0      687.06      701.53    113.19 o 
   8   9   0       31.22       44.67     19.04 o 
  10   9   0       58.90       88.87     29.67 o 
  12   9   0        1.06        0.62     27.37 o 
   0  10   0     1091.78     1402.00    116.55 o 
   2  10   0       26.91        2.95     22.97 o 
   4  10   0       20.56       44.29     23.73 o 
   6  10   0       32.68        6.71     26.01 o 
   8  10   0       89.18       93.35     32.30 o 
  10  10   0       35.04       27.63     27.13 o 
  12  10   0       67.59       94.30     34.66 o 
   2  11   0      435.47      430.06     51.44 o 
   4  11   0      305.98      304.77     46.73 o 
   6  11   0       70.28      110.39     38.83 o 
   8  11   0        5.58        2.53     25.77 o 
  10  11   0        0.23       16.38     27.81 o 
   0  12   0      390.62      470.69     80.69 o 
   2  12   0       53.61        2.02     28.12 o 
   4  12   0       59.16       57.65     32.46 o 
   6  12   0       68.67       54.61     34.76 o 
   8  12   0       56.50       42.26     37.42 o 
   6  13   0       49.02       77.33     63.88 o 
   1   1   1     1753.90     2184.57     39.84 o 
   2   1   1     2889.83     2868.34     49.12 o 
   3   1   1     9002.40     8969.56    127.69 o 
   4   1   1    32707.27    31428.99    491.96 o 
   5   1   1        4.92        9.00      4.05 o 
   6   1   1      809.41      891.52     19.18 o 
   7   1   1      437.51      362.66     13.37 o 
   8   1   1      715.01      800.05     19.96 o 
   9   1   1       72.66       63.48      8.33 o 
  10   1   1      461.76      469.88     30.18 o 
  11   1   1      302.78      298.91     28.35 o 
  12   1   1        1.62       11.20     11.41 o 
  13   1   1       26.03       18.97     13.50 o 
  14   1   1      122.07      100.54     18.91 o 
  15   1   1        0.51        9.42     15.97 o 
  16   1   1        9.00       45.86     20.82 o 
  17   1   1       18.27       -2.25     21.60 o 
   0   2   1    16108.67    17442.09    732.94 o 
   1   2   1     4977.03     5426.11    117.98 o 
   2   2   1     7975.13     8027.84    172.27 o 
   3   2   1    45023.64    44047.44    740.19 o 
   4   2   1     2963.10     2905.34     50.16 o 
   5   2   1     1864.45     1888.17     36.39 o 
   6   2   1      633.98      730.53     24.46 o 
   7   2   1      811.66      743.11     26.30 o 
   8   2   1       57.66       42.19      7.29 o 
   9   2   1      255.27      225.31     17.63 o 
  10   2   1      646.70      662.43     27.02 o 
  11   2   1       11.56        4.22     10.48 o 
  12   2   1      716.36      739.57     37.03 o 
  13   2   1      391.89      279.92     29.03 o 
  14   2   1       43.68       35.78     15.97 o 
  15   2   1       63.41       61.57     19.45 o 
  16   2   1       21.44        6.40     18.27 o 
  17   2   1        4.74       -3.60     19.55 o 
   1   3   1       29.66       44.59      7.06 o 
   2   3   1     7441.86     7921.36    173.27 o 
   3   3   1     3744.17     3916.27     93.14 o 
   4   3   1     1034.68     1079.54     30.99 o 
   5   3   1      679.09      702.05     21.42 o 
   6   3   1     1488.49     1478.23     35.68 o 
   7   3   1       58.93       50.67      8.71 o 
   8   3   1     1755.27     1787.89     42.88 o 
   9   3   1      310.38      326.50     20.00 o 
  10   3   1        0.70       -6.80      7.55 o 
  11   3   1     1089.91     1032.30     41.15 o 
  12   3   1      190.36      125.66     19.50 o 
  13   3   1      907.17      969.18     53.16 o 
  14   3   1       84.05       41.45     17.77 o 
  15   3   1       84.78       64.51     19.40 o 
  16   3   1       16.70       -0.20     17.72 o 
  17   3   1        3.39        5.78     20.39 o 
   0   4   1      160.28      151.03     18.17 o 
   1   4   1     2904.83     2665.30     78.53 o 
   2   4   1        3.47        6.42      5.78 o 
   3   4   1      157.43      161.66     14.61 o 
   4   4   1     1090.52     1105.40     30.51 o 
   5   4   1      265.31      241.13     15.04 o 
   6   4   1     1306.83     1465.18     36.77 o 
   7   4   1     4405.77     4248.30     82.93 o 
   8   4   1       76.68       73.73     11.17 o 
   9   4   1      768.72      768.93     30.76 o 
  10   4   1      391.42      350.23     25.26 o 
  11   4   1      369.68      280.28     24.38 o 
  12   4   1      158.11      102.93     20.24 o 
  13   4   1        1.15        0.21     13.59 o 
  14   4   1       35.07       45.39     18.15 o 
  15   4   1      212.48      172.97     25.22 o 
  16   4   1      120.47      126.94     28.11 o 
  17   4   1       78.10       89.93     27.19 o 
   1   5   1     1070.49     1086.51     50.95 o 
   2   5   1      492.69      340.91     42.97 o 
   3   5   1     2801.40     2850.36     76.34 o 
   4   5   1     8600.34     9784.49    220.58 o 
   5   5   1     7842.67     8363.01    157.30 o 
   6   5   1     2319.04     2320.06     52.28 o 
   7   5   1      548.43      425.22     21.11 o 
   8   5   1      117.70      142.22     16.73 o 
   9   5   1      167.03      197.58     15.81 o 
  10   5   1      988.71     1102.11     35.33 o 
  11   5   1     1875.25     1916.37     49.12 o 
  12   5   1       24.29       11.26     14.02 o 
  13   5   1      837.96      889.35     56.38 o 
  14   5   1       47.43       53.63     19.47 o 
  15   5   1       71.82       66.83     22.07 o 
  16   5   1       94.83       89.89     26.60 o 
   0   6   1      731.49      780.51     55.47 o 
   1   6   1     4895.11     4961.93    108.04 o 
   2   6   1       89.05       97.55     27.50 o 
   3   6   1     8885.72     8874.33    203.12 o 
   4   6   1     1491.25     1348.62     84.76 o 
   5   6   1      358.81      337.18     27.01 o 
   6   6   1       55.66       59.42     10.86 o 
   7   6   1     2416.99     2378.08     56.30 o 
   8   6   1      305.67      262.65     19.74 o 
   9   6   1     3376.87     3462.60     71.68 o 
  10   6   1      913.60      938.55     34.89 o 
  11   6   1     1420.88     1315.59     41.92 o 
  12   6   1      645.85      615.90     42.10 o 
  13   6   1      365.51      318.38     43.47 o 
  14   6   1       38.28       13.99     19.53 o 
  15   6   1      306.48      256.57     48.37 o 
  16   6   1       73.76       36.34     26.37 o 
   1   7   1      799.34      894.21     38.41 o 
   2   7   1      174.71      199.02     23.94 o 
   3   7   1     4173.88     4144.07    108.91 o 
   4   7   1        0.01       -5.03      8.80 o 
   5   7   1     2222.44     2122.16     80.10 o 
   6   7   1      151.73      142.37     15.45 o 
   7   7   1      517.07      454.33     24.75 o 
   8   7   1        1.87       -1.31      9.95 o 
   9   7   1      968.96      991.61     40.97 o 
  10   7   1      371.82      364.19     23.56 o 
  11   7   1     1263.26     1219.11     46.38 o 
  12   7   1      102.08       92.13     22.35 o 
  13   7   1      301.75      287.09     33.05 o 
  14   7   1      151.71      119.98     28.68 o 
  15   7   1      109.50      108.45     29.41 o 
   0   8   1       12.31        4.86     14.00 o 
   1   8   1     3459.81     3469.02     96.32 o 
   2   8   1      964.80      937.86     42.38 o 
   3   8   1      863.77      790.24     40.15 o 
   4   8   1      452.86      427.80     31.34 o 
   5   8   1      701.05      707.91     49.17 o 
   6   8   1       67.00       72.58     21.17 o 
   7   8   1      192.47      221.55     20.48 o 
   8   8   1        2.55        1.27     11.61 o 
   9   8   1     1127.81     1188.31     40.62 o 
  10   8   1        1.19        2.19     13.48 o 
  11   8   1      464.68      457.97     31.08 o 
  12   8   1       17.91       23.79     20.15 o 
  13   8   1      416.08      458.73     46.15 o 
  14   8   1       19.76       10.11     23.97 o 
   1   9   1      208.31      197.28     22.79 o 
   2   9   1     1210.04     1399.72     88.32 o 
   3   9   1     1511.35     1631.97     61.39 o 
   4   9   1        5.17       -2.73     12.18 o 
   5   9   1      392.35      372.60     32.53 o 
   6   9   1      144.51      107.60     21.85 o 
   7   9   1      651.29      672.06     41.59 o 
   8   9   1        0.27       -1.86     13.75 o 
   9   9   1      431.50      523.67     32.38 o 
  10   9   1        2.99       -2.31     14.37 o 
  11   9   1      253.51      277.89     29.99 o 
  12   9   1        9.61        8.25     18.76 o 
  13   9   1       99.25      133.56     33.12 o 
   0  10   1       16.60       -6.08     18.31 o 
   1  10   1      474.26      544.81     37.93 o 
   2  10   1       28.22       11.20     14.59 o 
   3  10   1      441.74      498.22     58.56 o 
   4  10   1       24.14       14.00     16.77 o 
   5  10   1      472.78      486.85     38.89 o 
   6  10   1       27.34       37.91     17.53 o 
   7  10   1      497.95      593.49     44.37 o 
   8  10   1      143.76      193.12     24.31 o 
   9  10   1      243.31      255.75     28.29 o 
  10  10   1        1.19        8.63     18.54 o 
  11  10   1       93.03      120.77     24.52 o 
  12  10   1       67.92       42.54     23.09 o 
   1  11   1      615.64      716.75     44.95 o 
   2  11   1        5.08       -9.46     16.49 o 
   3  11   1      792.20      748.98     63.89 o 
   4  11   1      109.71       94.09     23.30 o 
   5  11   1      852.87      844.56     46.46 o 
   6  11   1      102.30       75.21     37.20 o 
   7  11   1      395.32      435.96     80.92 o 
   8  11   1       26.29       32.45     17.91 o 
   9  11   1      156.59      118.53     25.08 o 
  10  11   1       15.28        6.69     21.15 o 
  11  11   1      104.76       88.82     28.22 o 
   0  12   1     1144.68     1250.70    125.52 o 
   1  12   1      681.99      841.56     73.69 o 
   2  12   1      461.21      451.80     58.39 o 
   3  12   1      634.38      742.84     70.20 o 
   4  12   1        0.38       -9.17     22.35 o 
   5  12   1      609.65      610.09     82.52 o 
   6  12   1        0.19       15.74     25.22 o 
   7  12   1      238.32      257.53     44.85 o 
   8  12   1       56.81       72.37     26.88 o 
   9  12   1      120.33       77.62     29.32 o 
   2  13   1       34.16      -26.90     39.22 o 
   3  13   1      319.66      416.90     94.14 o 
   4  13   1        1.07      -22.41     39.22 o 
   5  13   1      300.97      428.11     96.38 o 
   6  13   1       16.47       44.83     59.40 o 
   0  14   1        8.19       52.67     53.79 o 
   0   0   2     4658.61     4231.77    179.31 o 
   1   0   2    19467.86    20508.36    376.62 o 
   2   0   2    17530.25    15072.96    989.29 o 
   3   0   2    12914.40    12903.03    315.30 o 
   4   0   2    13333.42    13310.42    504.32 o 
   5   0   2     1326.13     1276.78     34.37 o 
   6   0   2      817.09      852.48     22.98 o 
   7   0   2     9684.69     9550.06    172.16 o 
   8   0   2     8139.77     7463.33    139.10 o 
   9   0   2       58.62       26.75     10.00 o 
  10   0   2       17.75       26.90     15.58 o 
  11   0   2       21.01       12.13     16.08 o 
  12   0   2     2097.49     2100.45    101.90 o 
  13   0   2      211.10      246.86     36.57 o 
  14   0   2      399.30      339.68     44.35 o 
  15   0   2      549.31      414.40     58.58 o 
  16   0   2     1131.65     1319.19    114.31 o 
  17   0   2      333.97      243.73     54.07 o 
   1   1   2    16606.67    16685.69    326.41 o 
   2   1   2    47685.57    46408.20    629.35 o 
   3   1   2     1270.11     1501.89     30.10 o 
   4   1   2       15.60       26.09      6.64 o 
   5   1   2    14261.92    13918.54    198.46 o 
   6   1   2     5463.52     5032.09     84.58 o 
   7   1   2       83.93       57.86      6.26 o 
   8   1   2      284.76      321.55     12.73 o 
   9   1   2     1406.06     1433.69     29.99 o 
  10   1   2     4988.27     4730.12     95.78 o 
  11   1   2      652.02      719.16     32.02 o 
  12   1   2        0.87       13.53     11.98 o 
  13   1   2      434.31      460.85     51.19 o 
  14   1   2      229.14      278.62     38.40 o 
  15   1   2      617.39      678.09     45.97 o 
  16   1   2       86.98       74.23     22.74 o 
  17   1   2        7.37        4.84     21.16 o 
   0   2   2    68290.96    67015.15   2046.26 o 
   1   2   2      477.77      497.82     14.16 o 
   2   2   2        0.00       -4.71      3.93 o 
   3   2   2     5983.62     6186.06     90.55 o 
   4   2   2     1182.73      957.23     20.97 o 
   5   2   2       40.68       44.12      4.74 o 
   6   2   2       64.40       50.93      6.44 o 
   7   2   2     8063.15     7859.04    126.85 o 
   8   2   2     6897.08     6840.13    113.35 o 
   9   2   2      640.28      564.05     42.22 o 
  10   2   2        2.09        5.59      8.32 o 
  11   2   2     1054.36      942.92     39.34 o 
  12   2   2      554.47      565.27     33.12 o 
  13   2   2       34.05       27.19     14.01 o 
  14   2   2       26.14       20.01     14.85 o 
  15   2   2       34.72       29.03     17.84 o 
  16   2   2      286.43      272.00     32.92 o 
  17   2   2      553.88      544.92     46.92 o 
   1   3   2      801.42      841.48     59.96 o 
   2   3   2     1835.65     2206.69     50.73 o 
   3   3   2      273.62      350.23     14.36 o 
   4   3   2       41.57       47.00      6.84 o 
   5   3   2      961.64      878.72     21.68 o 
   6   3   2     5962.68     5402.33    113.83 o 
   7   3   2     5794.30     6118.33     95.23 o 
   8   3   2        6.29       10.21      6.12 o 
   9   3   2      413.43      436.61     22.29 o 
  10   3   2     2428.70     2531.71     64.08 o 
  11   3   2      283.60      221.77     21.59 o 
  12   3   2       22.62       21.51     13.86 o 
  13   3   2       61.60       95.43     18.82 o 
  14   3   2     1195.74     1423.60     56.17 o 
  15   3   2      369.10      281.71     30.22 o 
  16   3   2        1.15      -22.53     16.99 o 
  17   3   2      142.18      194.32     35.21 o 
   0   4   2     4310.63     3854.11    378.80 o 
   1   4   2     1667.70     1588.79     45.13 o 
   2   4   2      295.51      332.90     21.57 o 
   3   4   2    22644.04    23773.29    447.08 o 
   4   4   2       13.85       29.96      6.36 o 
   5   4   2     2662.14     2611.98     56.19 o 
   6   4   2      275.62      241.20     14.88 o 
   7   4   2      111.84      140.10     10.70 o 
   8   4   2     8566.64     8631.85    153.09 o 
   9   4   2     4015.38     4043.40     83.15 o 
  10   4   2      369.84      415.43     21.72 o 
  11   4   2      647.37      713.57     33.74 o 
  12   4   2      594.83      593.20     34.66 o 
  13   4   2       16.66       21.54     16.46 o 
  14   4   2        3.79       17.00     16.66 o 
  15   4   2      184.40      227.17     30.33 o 
  16   4   2      308.02      314.75     37.09 o 
  17   4   2      104.95      118.88     29.25 o 
   1   5   2      438.78      379.37     38.98 o 
   2   5   2     5720.80     5825.32    136.46 o 
   3   5   2     3338.13     3459.56     88.93 o 
   4   5   2      758.40      864.44     31.74 o 
   5   5   2      688.34      740.96     25.22 o 
   6   5   2     8088.80     7885.40    139.72 o 
   7   5   2     1126.01     1088.31     35.52 o 
   8   5   2        5.98        2.01      7.40 o 
   9   5   2     1948.84     1927.85     50.47 o 
  10   5   2      709.98      817.55     39.44 o 
  11   5   2      137.43      112.19     18.10 o 
  12   5   2        7.03       13.36     13.73 o 
  13   5   2        0.64      -11.42     14.86 o 
  14   5   2      268.41      258.57     43.74 o 
  15   5   2       40.50       58.20     23.54 o 
  16   5   2       15.11       24.14     28.53 o 
   0   6   2    10861.34    10927.73    534.57 o 
   1   6   2     3199.22     3392.75     88.81 o 
   2   6   2       44.38       54.05     11.31 o 
   3   6   2     1261.51     1178.94     42.88 o 
   4   6   2     5036.24     4740.91    119.95 o 
   5   6   2        2.56       22.89      8.94 o 
   6   6   2      260.97      296.51     18.44 o 
   7   6   2      166.40      162.28     15.24 o 
   8   6   2      665.20      677.54     28.74 o 
   9   6   2      773.04      806.50     32.50 o 
  10   6   2      616.37      662.53     29.01 o 
  11   6   2     1001.67     1236.06     43.90 o 
  12   6   2      587.28      587.79     40.00 o 
  13   6   2      360.02      368.14     35.84 o 
  14   6   2       10.32       -2.45     19.11 o 
  15   6   2        0.95        8.87     21.74 o 
  16   6   2       41.98       41.01     27.45 o 
   1   7   2      313.48      290.64     23.17 o 
   2   7   2     4879.12     5100.29    127.67 o 
   3   7   2     1994.48     2037.95     64.17 o 
   4   7   2      492.75      512.65     34.96 o 
   5   7   2       11.52       73.91     14.01 o 
   6   7   2      361.65      293.30     19.57 o 
   7   7   2      383.59      341.98     22.14 o 
   8   7   2       41.19       38.44     13.09 o 
   9   7   2      166.81      125.42     16.96 o 
  10   7   2      783.19      796.38     62.90 o 
  11   7   2       18.64        1.74     13.20 o 
  12   7   2        0.15       -7.13     15.25 o 
  13   7   2       32.40        5.28     18.34 o 
  14   7   2       89.33       93.71     26.15 o 
  15   7   2        0.50        2.07     23.76 o 
   0   8   2      282.98      254.82     33.97 o 
   1   8   2      739.40      732.68     46.91 o 
   2   8   2        0.49        3.48      9.76 o 
   3   8   2       25.43       57.59     14.16 o 
   4   8   2     2109.57     2190.19     71.36 o 
   5   8   2      519.74      441.25     29.37 o 
   6   8   2       42.05       42.59     12.02 o 
   7   8   2       48.95       42.42     12.93 o 
   8   8   2      109.39      156.91     21.07 o 
   9   8   2       30.74       34.68     15.32 o 
  10   8   2        7.40       13.31     14.97 o 
  11   8   2        3.62       -2.03     14.42 o 
  12   8   2      172.65      204.35     26.35 o 
  13   8   2        1.73        6.60     21.89 o 
  14   8   2        0.05      -27.47     23.04 o 
   1   9   2      407.25      393.47     30.07 o 
   2   9   2     1126.34     1066.79     56.45 o 
   3   9   2       45.21       29.83     14.32 o 
   4   9   2       11.57        4.82     13.77 o 
   5   9   2        0.27        4.30     12.84 o 
   6   9   2      159.31       93.19     16.73 o 
   7   9   2      723.00      840.10     60.98 o 
   8   9   2      107.23       75.83     18.60 o 
   9   9   2       27.40       32.14     16.72 o 
  10   9   2      109.59      137.86     21.02 o 
  11   9   2       75.96       78.39     19.59 o 
  12   9   2        4.19        2.15     17.98 o 
  13   9   2       64.58       17.98     26.95 o 
   0  10   2      332.01      320.65     82.37 o 
   1  10   2        0.20      -11.00     12.31 o 
   2  10   2       53.03       20.38     14.56 o 
   3  10   2        7.48       -0.20     14.50 o 
   4  10   2      131.90      135.23     20.77 o 
   5  10   2      381.75      319.53     29.94 o 
   6  10   2      414.08      429.22     34.52 o 
   7  10   2        2.44       -5.38     14.47 o 
   8  10   2       85.85       90.09     20.35 o 
   9  10   2      180.49      214.84     28.53 o 
  10  10   2       44.00       19.36     20.48 o 
  11  10   2        0.45       -8.37     19.58 o 
  12  10   2       25.36       42.25     23.42 o 
   1  11   2      567.71      524.71     59.03 o 
   2  11   2       17.24       -8.34     25.21 o 
   3  11   2       15.64       29.45     23.24 o 
   4  11   2       18.54        2.95     18.05 o 
   5  11   2       95.03       73.34     23.60 o 
   6  11   2        6.90       10.34     20.17 o 
   7  11   2      187.33      150.96     25.42 o 
   8  11   2       76.59       67.16     21.77 o 
   9  11   2        6.13        2.17     24.03 o 
  10  11   2       27.97       73.86     24.98 o 
  11  11   2       30.94        7.41     27.97 o 
   0  12   2       23.03      -48.19     34.74 o 
   1  12   2       35.74       50.43     26.84 o 
   2  12   2       16.39       40.23     26.87 o 
   3  12   2        4.01       10.54     23.17 o 
   4  12   2        5.40        0.36     23.36 o 
   5  12   2        7.82      -11.85     19.75 o 
   6  12   2        1.22       -6.16     25.06 o 
   7  12   2       59.62       44.94     30.40 o 
   8  12   2        4.86       18.36     30.61 o 
   9  12   2       56.26       72.88     29.12 o 
   1  13   2        1.21       -2.87     21.81 o 
   2  13   2       11.31       16.45     23.82 o 
   3  13   2       20.13       13.49     26.37 o 
   4  13   2       29.12       14.52     24.50 o 
   5  13   2       14.53        6.74     23.67 o 
   6  13   2        1.25       11.22     29.89 o 
   1   1   3     8707.59     8156.56    121.72 o 
   2   1   3      158.81      159.55      9.70 o 
   3   1   3     5021.74     5185.85     72.31 o 
   4   1   3     2810.99     3101.74     53.58 o 
   5   1   3      277.97      304.64     13.98 o 
   6   1   3     2525.00     2550.31     45.30 o 
   7   1   3       44.12       26.91      8.45 o 
   8   1   3      320.02      343.91     16.35 o 
   9   1   3      318.11      323.14     19.94 o 
  10   1   3      254.26      253.17     19.38 o 
  11   1   3      236.99      191.97     18.89 o 
  12   1   3       38.28       27.84     14.42 o 
  13   1   3        3.67        0.18     13.26 o 
  14   1   3       96.84       47.86     19.64 o 
  15   1   3      101.88       86.65     22.45 o 
  16   1   3        0.04       -1.99     17.86 o 
  17   1   3       13.08       20.42     22.20 o 
   0   2   3    49400.20    49604.67   1169.39 o 
   1   2   3    10965.76    11082.46    188.93 o 
   2   2   3        3.90       12.44      4.38 o 
   3   2   3    17879.47    17605.74    245.67 o 
   4   2   3       70.43       60.98      8.17 o 
   5   2   3     2697.76     2790.50     47.14 o 
   6   2   3       23.75       24.03      5.31 o 
   7   2   3     1111.79     1139.07     26.58 o 
   8   2   3     1666.35     1749.89     36.91 o 
   9   2   3     1019.85     1022.02     48.30 o 
  10   2   3       65.91       41.88     14.53 o 
  11   2   3      117.61      102.27     22.93 o 
  12   2   3      987.43     1019.27     42.50 o 
  13   2   3       68.11      113.07     19.65 o 
  14   2   3       12.08       24.22     18.20 o 
  15   2   3       94.21       70.71     22.28 o 
  16   2   3       13.65       20.82     24.27 o 
  17   2   3        0.02      -19.23     19.97 o 
   1   3   3        0.86        0.43      3.47 o 
   2   3   3     4996.54     5140.11    137.41 o 
   3   3   3    25722.16    26316.01    386.69 o 
   4   3   3     3739.28     3604.18     57.90 o 
   5   3   3        2.37        2.02      3.73 o 
   6   3   3     1273.35     1198.80     31.23 o 
   7   3   3       45.20       34.40      6.53 o 
   8   3   3      169.09      179.68     12.66 o 
   9   3   3       24.76       16.40      8.10 o 
  10   3   3      786.30      725.00     30.39 o 
  11   3   3       77.40       65.18     14.46 o 
  12   3   3       21.92       14.71     12.28 o 
  13   3   3      333.36      372.99     29.58 o 
  14   3   3      121.96      104.91     20.47 o 
  15   3   3       34.94       34.64     19.45 o 
  16   3   3       25.63       10.90     20.97 o 
  17   3   3       51.94       23.61     24.95 o 
   0   4   3     1080.83      889.81     34.77 o 
   1   4   3     2886.93     2780.18     82.18 o 
   2   4   3        0.65       -0.70      3.94 o 
   3   4   3      914.60     1113.29     29.96 o 
   4   4   3     6270.55     6710.52    115.94 o 
   5   4   3      708.66      686.01     20.31 o 
   6   4   3      912.61      968.78     25.49 o 
   7   4   3      156.21      157.19     15.86 o 
   8   4   3     1940.54     2088.71     55.76 o 
   9   4   3      184.52      187.85     24.70 o 
  10   4   3      215.04      182.02     17.55 o 
  11   4   3       12.56       -5.39     10.11 o 
  12   4   3      633.72      665.86     35.78 o 
  13   4   3      209.42      231.93     27.55 o 
  14   4   3      144.72      170.48     30.05 o 
  15   4   3       48.30       55.76     21.56 o 
  16   4   3      191.10      202.24     44.21 o 
  17   4   3       29.84       24.94     23.29 o 
   1   5   3      345.62      315.73     19.53 o 
   2   5   3     8423.50     8653.82    174.26 o 
   3   5   3      308.72      394.14     20.76 o 
   4   5   3      995.72     1068.98     31.69 o 
   5   5   3      210.61      135.46     10.75 o 
   6   5   3     5927.93     5669.70     97.43 o 
   7   5   3      445.34      483.75     20.77 o 
   8   5   3       39.70       26.24      8.98 o 
   9   5   3     1194.14     1219.68     38.58 o 
  10   5   3      472.07      354.90     23.58 o 
  11   5   3      345.21      331.78     23.66 o 
  12   5   3      309.31      285.21     30.54 o 
  13   5   3       16.33       -1.13     17.19 o 
  14   5   3      246.71      250.14     31.43 o 
  15   5   3       45.00       30.94     21.82 o 
  16   5   3       32.03       10.91     22.81 o 
   0   6   3     2707.54     2944.30    110.98 o 
   1   6   3     3641.36     3914.67    118.59 o 
   2   6   3      948.31      997.70     34.59 o 
   3   6   3      639.90      743.36     46.81 o 
   4   6   3     3442.69     3461.69    122.96 o 
   5   6   3      685.41      720.90     43.77 o 
   6   6   3      169.28      147.48     12.67 o 
   7   6   3     2776.93     2882.69     59.14 o 
   8   6   3      921.40      905.70     34.85 o 
   9   6   3      532.81      562.83     30.38 o 
  10   6   3     1012.18      973.77     41.45 o 
  11   6   3      475.75      455.01     28.04 o 
  12   6   3      468.78      389.04     34.15 o 
  13   6   3       13.16       13.81     17.59 o 
  14   6   3        4.48      -22.48     17.24 o 
  15   6   3       12.60        3.25     20.76 o 
  16   6   3      194.40      181.20     33.70 o 
   1   7   3     2161.86     2251.55     67.39 o 
   2   7   3     5769.86     5324.91    209.77 o 
   3   7   3      738.43      731.89     32.36 o 
   4   7   3       13.55       15.80     10.12 o 
   5   7   3      117.83       94.62     27.17 o 
   6   7   3     5104.74     5271.85     96.00 o 
   7   7   3      664.14      725.44     30.06 o 
   8   7   3       83.81       51.11     14.77 o 
   9   7   3      121.77      143.16     18.90 o 
  10   7   3      845.19      906.68     41.54 o 
  11   7   3        9.12        6.62     13.73 o 
  12   7   3        7.96       -8.41     14.29 o 
  13   7   3       21.48       24.63     18.97 o 
  14   7   3      430.96      347.43     41.26 o 
  15   7   3        9.39       -1.54     20.38 o 
   0   8   3     2109.54     1840.17    149.61 o 
   1   8   3      256.30      265.80     23.13 o 
   2   8   3       84.66       84.59     14.75 o 
   3   8   3       28.08       14.95     10.72 o 
   4   8   3      964.67      989.84     41.38 o 
   5   8   3      657.34      614.93     52.82 o 
   6   8   3        6.82        4.91      8.85 o 
   7   8   3      922.75      967.76     40.61 o 
   8   8   3     1826.96     2037.25     79.50 o 
   9   8   3       83.00      112.01     22.80 o 
  10   8   3      126.25       72.93     29.14 o 
  11   8   3       19.88       38.82     16.62 o 
  12   8   3      352.57      348.39     36.98 o 
  13   8   3        3.97      -11.37     19.27 o 
  14   8   3       27.83       27.23     23.81 o 
   1   9   3      366.42      496.54     32.99 o 
   2   9   3     1137.87     1243.97     72.51 o 
   3   9   3      240.36      229.52     23.10 o 
   4   9   3      105.11       59.78     16.02 o 
   5   9   3      428.19      499.33     29.66 o 
   6   9   3      280.19      313.14     25.24 o 
   7   9   3       28.17       31.34     15.05 o 
   8   9   3      115.95      136.50     20.54 o 
   9   9   3      349.17      333.69     41.93 o 
  10   9   3      568.85      579.17     37.91 o 
  11   9   3      118.96       92.18     20.54 o 
  12   9   3       65.46       61.66     20.29 o 
  13   9   3      101.53      105.89     31.89 o 
   0  10   3     2729.80     2908.00    106.91 o 
   1  10   3      375.14      448.76     31.11 o 
   2  10   3       22.59       19.11     13.93 o 
   3  10   3      241.56      233.76     38.28 o 
   4  10   3     1320.92     1347.75     62.27 o 
   5  10   3      272.92      278.13     27.36 o 
   6  10   3        0.45       -2.67     14.95 o 
   7  10   3       15.44       11.94     17.08 o 
   8  10   3      639.77      717.10     44.78 o 
   9  10   3      287.77      381.90     40.60 o 
  10  10   3       14.98        8.93     20.62 o 
  11  10   3      210.99      197.99     30.21 o 
  12  10   3      214.29      233.81     33.54 o 
   1  11   3      260.20      294.53     34.14 o 
   2  11   3      879.13     1037.41     56.73 o 
   3  11   3      106.61       90.33     22.80 o 
   4  11   3       69.44       56.81     21.50 o 
   5  11   3        0.68        7.01     18.38 o 
   6  11   3      587.47      578.66     83.82 o 
   7  11   3      264.34      263.19     60.45 o 
   8  11   3        0.01       -2.29     20.78 o 
   9  11   3      135.56       91.95     29.04 o 
  10  11   3      289.05      275.00     48.26 o 
   0  12   3      229.22      219.37     46.57 o 
   1  12   3       41.22       22.05     20.64 o 
   2  12   3        1.41      -11.11     19.96 o 
   3  12   3      301.41      274.08     45.47 o 
   4  12   3      744.33      803.55     84.44 o 
   5  12   3        1.33       16.39     21.64 o 
   6  12   3        7.94      -22.75     24.33 o 
   7  12   3       22.44       52.59     27.28 o 
   8  12   3      293.88      364.92     54.00 o 
   9  12   3       67.58       49.11     33.40 o 
   1  13   3       73.45       52.06     26.53 o 
   2  13   3      593.92      531.28     56.62 o 
   3  13   3       20.79       14.23     24.49 o 
   4  13   3        1.92       14.55     23.66 o 
   5  13   3       15.47        3.21     26.59 o 
   6  13   3      285.79      306.23     48.95 o 
   0   0   4     8670.54     9767.99    289.63 o 
   1   0   4    28460.94    29232.36    601.29 o 
   2   0   4      307.56      287.25     11.70 o 
   3   0   4    48912.40    47832.59    877.01 o 
   4   0   4     2906.96     2938.31     63.55 o 
   5   0   4     2581.86     2311.49    120.97 o 
   6   0   4     1397.37     1282.26     62.06 o 
   7   0   4     2373.53     2463.28    101.40 o 
   8   0   4     1718.92     1688.68     54.28 o 
   9   0   4     7903.32     7989.05    188.51 o 
  10   0   4        0.68       -0.28     11.56 o 
  11   0   4     3895.13     3868.95    130.20 o 
  12   0   4       33.64       12.41     18.24 o 
  13   0   4     1709.70     1666.09     82.43 o 
  14   0   4        4.95        6.10     21.99 o 
  15   0   4      700.29      716.72     61.46 o 
  16   0   4       28.44       23.13     26.39 o 
  17   0   4      418.28      547.88    113.19 o 
   1   1   4   109685.65   108841.45   1567.80 o 
   2   1   4      216.87      281.52      9.70 o 
   3   1   4    12488.31    12636.69    177.73 o 
   4   1   4       33.59       32.24      4.24 o 
   5   1   4     3306.10     3001.37     49.93 o 
   6   1   4      102.81       86.10      8.50 o 
   7   1   4    19929.01    19997.40    285.48 o 
   8   1   4      115.63      115.31     12.06 o 
   9   1   4     9038.72     8998.04    159.17 o 
  10   1   4      584.12      494.35     24.71 o 
  11   1   4     1487.42     1547.56     51.13 o 
  12   1   4      149.12      196.08     24.90 o 
  13   1   4      499.02      469.04     33.27 o 
  14   1   4      262.39      271.51     28.20 o 
  15   1   4     1118.91     1096.70     72.22 o 
  16   1   4       12.22      -24.05     16.03 o 
  17   1   4      487.16      513.48     45.46 o 
   0   2   4      922.16      930.69     33.43 o 
   1   2   4    39877.55    40576.52    628.43 o 
   2   2   4    28373.27    29135.57    424.17 o 
   3   2   4     5477.12     5278.84     79.36 o 
   4   2   4     1301.47     1207.95     22.90 o 
   5   2   4    14864.76    14025.74    190.20 o 
   6   2   4        0.41        6.31      3.43 o 
   7   2   4      226.39      132.21      9.99 o 
   8   2   4      470.05      480.75     23.73 o 
   9   2   4     7707.50     8104.17    127.32 o 
  10   2   4       26.14       14.47      8.15 o 
  11   2   4      686.11      639.76     33.06 o 
  12   2   4      266.04      221.14     23.78 o 
  13   2   4      426.55      412.11     34.51 o 
  14   2   4       29.85       28.71     18.11 o 
  15   2   4      438.16      536.60     50.34 o 
  16   2   4        7.80       40.63     20.85 o 
  17   2   4      164.33      182.63     30.65 o 
   1   3   4    13713.93    13631.53    204.02 o 
   2   3   4     1701.64     1458.97     31.03 o 
   3   3   4      636.39      499.50     15.43 o 
   4   3   4      424.84      401.61     15.17 o 
   5   3   4     3644.30     3799.93     62.09 o 
   6   3   4      291.96      287.59     12.86 o 
   7   3   4    10112.57    10306.77    152.93 o 
   8   3   4      798.79      913.84     27.08 o 
   9   3   4      988.75      928.98     31.60 o 
  10   3   4     1689.30     1845.57     48.50 o 
  11   3   4     1214.53     1083.24     37.81 o 
  12   3   4       25.62       17.60     13.61 o 
  13   3   4      856.39      890.60     42.70 o 
  14   3   4       47.77       40.44     18.91 o 
  15   3   4      448.97      545.14     59.80 o 
  16   3   4        0.47        0.19     20.89 o 
  17   3   4      110.14       54.97     29.46 o 
   0   4   4     2421.33     2318.18     70.03 o 
   1   4   4     5522.26     5213.92     98.30 o 
   2   4   4        5.78        4.89      4.25 o 
   3   4   4     3324.68     3344.30     69.16 o 
   4   4   4       22.54       20.85      5.25 o 
   5   4   4     3177.54     2758.53     48.92 o 
   6   4   4     2545.62     2473.20     45.69 o 
   7   4   4    11418.08    11565.68    209.70 o 
   8   4   4      929.73      830.11     26.69 o 
   9   4   4     3005.45     3151.39     69.23 o 
  10   4   4      509.86      509.74     26.13 o 
  11   4   4     1420.08     1525.92     52.59 o 
  12   4   4     3356.44     3295.09    121.00 o 
  13   4   4      731.22      740.31     60.68 o 
  14   4   4       47.57       20.16     17.07 o 
  15   4   4      347.63      388.41     37.49 o 
  16   4   4        1.06       10.71     21.67 o 
   1   5   4     6771.36     6448.51    121.87 o 
   2   5   4      493.78      590.34     24.96 o 
   3   5   4      919.27      793.72     39.72 o 
   4   5   4      206.09      197.36     14.24 o 
   5   5   4      203.63      123.35     10.29 o 
   6   5   4     1823.84     1857.85     41.14 o 
   7   5   4     7383.78     7600.92    126.91 o 
   8   5   4        5.33        7.33      7.60 o 
   9   5   4      107.40       92.02     13.19 o 
  10   5   4      300.57      307.18     24.42 o 
  11   5   4      937.36      951.64     42.10 o 
  12   5   4       19.27        5.57     15.37 o 
  13   5   4      288.86      389.29     44.65 o 
  14   5   4       38.78       22.89     18.19 o 
  15   5   4      466.79      485.58     41.45 o 
  16   5   4        2.70       23.40     20.77 o 
   0   6   4     1390.49     1435.99     54.79 o 
   1   6   4     7725.75     7841.93    147.86 o 
   2   6   4       21.83       16.80      6.81 o 
   3   6   4     2296.74     2186.89     53.12 o 
   4   6   4     2734.41     2964.01    102.71 o 
   5   6   4     7542.61     7593.40    134.99 o 
   6   6   4       16.07        6.57      7.26 o 
   7   6   4     1577.67     1605.26     43.39 o 
   8   6   4       74.02       71.83     14.04 o 
   9   6   4      333.73      343.64     25.95 o 
  10   6   4      318.24      291.71     25.15 o 
  11   6   4       38.07       35.76     15.29 o 
  12   6   4        9.64        0.34     14.27 o 
  13   6   4      350.50      296.08     32.75 o 
  14   6   4       55.85       34.37     20.98 o 
  15   6   4       93.76       82.52     25.11 o 
   1   7   4     3069.85     2898.63     66.93 o 
   2   7   4        2.44        5.00      7.72 o 
   3   7   4      832.84      821.91     34.83 o 
   4   7   4      259.60      274.43     19.23 o 
   5   7   4     1110.27     1105.17     54.99 o 
   6   7   4      283.26      268.26     18.13 o 
   7   7   4      195.33      162.59     18.65 o 
   8   7   4        0.23       -1.28     10.63 o 
   9   7   4     2655.95     2668.83     72.86 o 
  10   7   4      343.43      260.70     34.31 o 
  11   7   4       23.88       12.03     14.33 o 
  12   7   4       15.79        9.52     16.16 o 
  13   7   4       16.83       14.76     19.83 o 
  14   7   4       14.71        9.97     20.64 o 
  15   7   4      229.88      265.34     37.40 o 
   0   8   4      156.92      140.11     31.70 o 
   1   8   4       85.34       88.72     15.76 o 
   2   8   4       35.77       47.22     11.30 o 
   3   8   4      452.13      412.37     24.43 o 
   4   8   4      227.21      192.70     19.21 o 
   5   8   4        8.97       -1.50      9.85 o 
   6   8   4      409.57      487.39     26.26 o 
   7   8   4      208.22      216.15     30.03 o 
   8   8   4      258.82      237.24     23.52 o 
   9   8   4      107.12      104.81     29.74 o 
  10   8   4       18.14       21.44     16.37 o 
  11   8   4      306.29      314.99     29.38 o 
  12   8   4        0.81        8.36     17.15 o 
  13   8   4      543.80      580.88     45.95 o 
  14   8   4        3.24       -6.22     22.43 o 
   1   9   4       23.00       23.51     11.40 o 
   2   9   4      193.82      198.19     34.92 o 
   3   9   4      744.98      755.73     31.06 o 
   4   9   4       74.46       42.51     14.11 o 
   5   9   4      540.97      550.92     30.76 o 
   6   9   4       24.42        8.93     11.81 o 
   7   9   4       25.62       21.88     14.55 o 
   8   9   4        6.53       -9.56     13.23 o 
   9   9   4      322.80      355.06     30.35 o 
  10   9   4        2.02       18.80     19.43 o 
  11   9   4       88.56      138.01     26.07 o 
  12   9   4       14.48        3.39     21.41 o 
  13   9   4       26.89       -1.90     25.88 o 
   0  10   4       33.93       48.07     50.99 o 
   1  10   4       18.04       26.95     18.67 o 
   2  10   4      419.17      448.45     38.66 o 
   3  10   4      126.57       71.73     19.91 o 
   4  10   4      693.93      752.62     48.52 o 
   5  10   4      157.74      202.11     37.42 o 
   6  10   4        4.10       -0.12     20.46 o 
   7  10   4        0.30       -5.79     17.14 o 
   8  10   4       35.66        3.77     20.10 o 
   9  10   4       41.84       26.76     22.20 o 
  10  10   4        1.25       13.44     23.43 o 
  11  10   4        2.90        2.12     23.76 o 
  12  10   4        0.06       -3.13     29.70 o 
   1  11   4      404.66      389.20     39.02 o 
   2  11   4      277.37      266.90     32.80 o 
   3  11   4        7.09       24.03     17.29 o 
   4  11   4        0.58       16.90     18.62 o 
   5  11   4        1.13       22.64     20.66 o 
   6  11   4       80.11       30.53     25.94 o 
   7  11   4       32.98       13.19     23.23 o 
   8  11   4        4.60        8.24     22.53 o 
   9  11   4       17.90       24.86     23.14 o 
  10  11   4        1.41       -4.93     24.92 o 
   0  12   4       23.79       -8.79     31.38 o 
   1  12   4       76.71       67.51     24.56 o 
   2  12   4        2.73       -3.93     18.85 o 
   3  12   4       45.44       11.19     22.58 o 
   4  12   4        5.20      -21.69     20.68 o 
   5  12   4        0.07       -6.31     20.76 o 
   6  12   4        1.41        4.50     26.95 o 
   7  12   4        7.74       -5.42     22.79 o 
   8  12   4        5.43        7.53     24.04 o 
   1  13   4       38.48       37.23     24.88 o 
   2  13   4        0.07       -2.96     23.28 o 
   3  13   4       93.63      125.62     30.97 o 
   4  13   4       42.20       15.16     24.92 o 
   5  13   4       27.56       -0.66     31.28 o 
   6  13   4        3.82       12.89     29.11 o 
   1   1   5    29137.19    29258.20    401.22 o 
   2   1   5      761.34      758.05     16.77 o 
   3   1   5     2477.32     2361.46     37.54 o 
   4   1   5      256.49      244.17      9.49 o 
   5   1   5      201.99      207.20      9.06 o 
   6   1   5      506.20      434.69     21.94 o 
   7   1   5     4712.00     5416.50    100.46 o 
   8   1   5      220.18      234.69     25.73 o 
   9   1   5      351.12      338.51     18.11 o 
  10   1   5      457.52      462.78     27.91 o 
  11   1   5      159.59      145.65     19.18 o 
  12   1   5        1.04      -16.84     11.23 o 
  13   1   5        0.10       -8.66     13.40 o 
  14   1   5       35.00       22.18     16.15 o 
  15   1   5      101.39       96.09     26.23 o 
  16   1   5       59.42       57.47     22.08 o 
  17   1   5       10.57      -11.19     21.52 o 
   0   2   5    32097.12    32035.70    661.34 o 
   1   2   5     7600.04     7991.66    130.94 o 
   2   2   5     6452.95     6574.14     96.64 o 
   3   2   5     1112.36     1283.64     37.18 o 
   4   2   5     5980.97     6036.19     86.49 o 
   5   2   5      236.95      258.02     10.46 o 
   6   2   5       50.95       54.96      5.85 o 
   7   2   5      686.60      702.07     23.20 o 
   8   2   5      222.65      179.49     16.14 o 
   9   2   5     1078.81     1087.21     31.31 o 
  10   2   5       10.21       -4.62      8.18 o 
  11   2   5       40.73       33.23     13.60 o 
  12   2   5       45.08       22.59     14.23 o 
  13   2   5      124.67       71.16     18.93 o 
  14   2   5        7.07        5.60     15.43 o 
  15   2   5      261.73      260.14     31.28 o 
  16   2   5      166.71      152.64     26.92 o 
  17   2   5        0.35        2.92     23.60 o 
   1   3   5      170.89      253.58     14.32 o 
   2   3   5     5038.42     4859.71     79.32 o 
   3   3   5     4981.79     5085.94     82.12 o 
   4   3   5     2519.81     2760.25     46.92 o 
   5   3   5        4.02        2.34      4.06 o 
   6   3   5      267.42      295.18     12.49 o 
   7   3   5       37.36       22.01      7.59 o 
   8   3   5      153.68      153.80     14.17 o 
   9   3   5      336.10      329.96     26.91 o 
  10   3   5      468.40      441.38     24.01 o 
  11   3   5       64.11       35.76     11.66 o 
  12   3   5        3.40       -8.30     12.21 o 
  13   3   5      156.96      136.52     23.34 o 
  14   3   5      153.27      159.84     25.51 o 
  15   3   5        1.26        2.81     17.76 o 
  16   3   5       11.91       22.21     22.13 o 
  17   3   5       62.68      100.69     28.41 o 
   0   4   5     3239.14     3210.34    113.53 o 
   1   4   5     3522.81     3753.52     89.82 o 
   2   4   5      410.91      408.01     15.41 o 
   3   4   5     1009.23     1089.43     44.05 o 
   4   4   5     4181.15     4372.33     75.18 o 
   5   4   5     2751.70     2814.53     49.97 o 
   6   4   5     4024.26     4580.19     75.43 o 
   7   4   5       29.49       23.43      6.34 o 
   8   4   5     1658.46     1653.65     43.20 o 
   9   4   5        8.53        2.62      8.96 o 
  10   4   5       15.39        4.81     11.37 o 
  11   4   5       55.99       71.01     15.49 o 
  12   4   5     1064.92     1015.15     49.53 o 
  13   4   5        2.19        7.45     16.52 o 
  14   4   5        5.73      -13.29     16.24 o 
  15   4   5        4.16        5.04     19.36 o 
  16   4   5       54.01       31.25     22.91 o 
   1   5   5       90.78       73.78     15.37 o 
   2   5   5     6352.98     6804.67    128.05 o 
   3   5   5     2399.96     2285.00     58.87 o 
   4   5   5     3807.34     3508.29    534.26 o 
   5   5   5       47.25       48.55      7.73 o 
   6   5   5     7157.03     7372.84    115.36 o 
   7   5   5     2050.52     2176.05     51.03 o 
   8   5   5      236.89      224.77     15.80 o 
   9   5   5       50.05       50.60     12.85 o 
  10   5   5     2314.49     2435.31     71.51 o 
  11   5   5      210.77      201.60     31.24 o 
  12   5   5        6.06       -8.85     14.80 o 
  13   5   5        0.42       -0.42     15.72 o 
  14   5   5      802.33      788.06     80.26 o 
  15   5   5       41.55       38.89     22.59 o 
  16   5   5       56.73       47.59     24.95 o 
   0   6   5    19802.84    19590.49    484.27 o 
   1   6   5      219.88      243.92     15.38 o 
   2   6   5      171.87      209.03     14.88 o 
   3   6   5        0.03        1.96      6.24 o 
   4   6   5     6808.08     6905.27    134.34 o 
   5   6   5     1958.95     2085.73     70.48 o 
   6   6   5     1350.09     1376.54     38.49 o 
   7   6   5      649.23      587.29     29.28 o 
   8   6   5     2740.02     2663.07     69.24 o 
   9   6   5       20.73       16.22     12.56 o 
  10   6   5      313.65      346.19     27.72 o 
  11   6   5       88.69      137.08     28.01 o 
  12   6   5     1318.01     1358.10     53.07 o 
  13   6   5       22.50        0.34     19.04 o 
  14   6   5       61.47       44.27     22.73 o 
  15   6   5       15.68       21.54     22.88 o 
   1   7   5        0.38       -0.49      7.00 o 
   2   7   5     7832.45     8385.73    197.21 o 
   3   7   5       63.41       53.23     14.70 o 
   4   7   5        1.58        5.44      8.23 o 
   5   7   5      601.01      695.05     31.27 o 
   6   7   5     3855.23     3919.82     82.42 o 
   7   7   5      250.32      247.39     21.96 o 
   8   7   5      630.71      663.88     33.81 o 
   9   7   5      424.56      463.89     34.25 o 
  10   7   5      681.16      743.92     46.44 o 
  11   7   5       49.53       65.51     18.71 o 
  12   7   5       17.33       40.98     17.66 o 
  13   7   5        2.89      -12.84     18.00 o 
  14   7   5      404.00      408.51     40.26 o 
  15   7   5        3.99       -2.45     24.01 o 
   0   8   5     3342.18     3543.16    114.61 o 
   1   8   5        0.03        0.95      8.58 o 
   2   8   5        1.11       -4.10      7.36 o 
   3   8   5      188.00      242.61     21.55 o 
   4   8   5     2537.36     2653.46     83.17 o 
   5   8   5       63.55       81.14     13.69 o 
   6   8   5       38.74       31.41     11.28 o 
   7   8   5       74.16       68.46     15.09 o 
   8   8   5      501.82      509.70     32.22 o 
   9   8   5       29.75        3.29     14.08 o 
  10   8   5      292.58      216.32     30.57 o 
  11   8   5       10.61       19.41     16.67 o 
  12   8   5      959.02      983.73     49.12 o 
  13   8   5        2.34       16.43     24.43 o 
  14   8   5       73.50       78.12     36.95 o 
   1   9   5      411.59      447.23     52.23 o 
   2   9   5      672.91      761.34     45.85 o 
   3   9   5        0.46        4.35     15.20 o 
   4   9   5        0.01        2.58     14.32 o 
   5   9   5       23.76       21.63     20.22 o 
   6   9   5     1028.49     1098.16     78.13 o 
   7   9   5      316.66      250.43     32.03 o 
   8   9   5      123.35       50.02     18.05 o 
   9   9   5        8.77        6.04     16.95 o 
  10   9   5      989.21     1116.77     55.62 o 
  11   9   5       25.82        7.91     19.52 o 
  12   9   5       35.72       43.26     26.18 o 
  13   9   5        1.35        3.65     30.18 o 
   0  10   5      106.63      101.24     34.30 o 
   1  10   5       22.97       22.74     17.09 o 
   2  10   5      334.95      284.97     36.23 o 
   3  10   5        0.93       13.62     16.41 o 
   4  10   5     1389.64     1482.40     90.59 o 
   5  10   5       62.66       77.89     25.56 o 
   6  10   5        1.94       15.67     22.85 o 
   7  10   5       39.19       34.90     21.27 o 
   8  10   5      592.52      681.34     91.56 o 
   9  10   5        4.54       29.38     22.50 o 
  10  10   5        5.45       43.02     22.37 o 
  11  10   5       20.81       -3.34     25.64 o 
  12  10   5      337.42      387.69     81.53 o 
   1  11   5        1.19        2.88     17.76 o 
   2  11   5     1955.16     2083.21    221.58 o 
   3  11   5        0.28       14.56     17.74 o 
   4  11   5       21.69       16.10     20.99 o 
   5  11   5        3.06        8.80     19.17 o 
   6  11   5      664.86      763.55     64.65 o 
   7  11   5        3.53       17.90     21.43 o 
   8  11   5       25.43       21.49     23.90 o 
   9  11   5        0.34       18.02     24.42 o 
  10  11   5      487.18      579.48     56.29 o 
   0  12   5     1144.37     1643.06    111.51 o 
   1  12   5       15.87       31.96     22.56 o 
   2  12   5        6.26       19.78     21.99 o 
   3  12   5      137.85      106.93     27.69 o 
   4  12   5     1241.60     1376.36     71.20 o 
   5  12   5       16.67      -13.10     20.14 o 
   6  12   5       13.89       21.65     28.15 o 
   7  12   5       12.78       14.43     24.24 o 
   8  12   5      400.81      385.00     79.41 o 
   1  13   5       54.71       62.90     28.53 o 
   2  13   5      452.93      542.90     50.50 o 
   3  13   5        1.07      -19.99     22.38 o 
   4  13   5        0.01      -19.10     23.24 o 
   5  13   5       18.99       35.49     32.75 o 
   1   0   6    31885.40    32550.35    671.94 o 
   2   0   6     2449.89     2621.97     57.54 o 
   3   0   6    11131.37    10778.84    207.45 o 
   4   0   6    17717.51    17655.27    333.53 o 
   5   0   6     8545.78     8283.07    165.06 o 
   6   0   6     1506.41     1503.49     50.48 o 
   7   0   6     3894.22     3932.73    101.94 o 
   8   0   6     1730.82     1510.13     52.25 o 
   9   0   6     7890.99     8465.39    200.06 o 
  10   0   6     1392.48     1500.50     84.52 o 
  11   0   6      566.22      540.18     45.63 o 
  12   0   6      741.80      661.80     52.61 o 
  13   0   6      470.96      577.89     60.66 o 
  14   0   6       89.51       22.61     24.02 o 
  15   0   6     1058.73     1220.80    175.75 o 
  16   0   6      337.06      274.35     46.57 o 
  17   0   6      316.76      398.62     73.35 o 
   1   1   6     5858.25     5610.65     78.25 o 
   2   1   6      891.81      849.62     18.34 o 
   3   1   6     3513.54     3402.89     54.87 o 
   4   1   6      644.65      532.61     15.26 o 
   5   1   6     6074.91     5638.44     82.52 o 
   6   1   6        7.37       20.97      5.35 o 
   7   1   6     9355.98     9191.38    146.85 o 
   8   1   6      222.52      256.33     15.57 o 
   9   1   6     2131.29     2085.01     51.59 o 
  10   1   6     1596.48     1442.57     43.08 o 
  11   1   6      479.87      487.42     30.75 o 
  12   1   6       18.02       17.29     13.46 o 
  13   1   6      847.65      949.78     47.61 o 
  14   1   6       63.36       34.53     16.70 o 
  15   1   6      563.93      638.27     42.40 o 
  16   1   6      195.80      234.12     33.94 o 
  17   1   6       58.41       35.94     23.65 o 
   0   2   6     3102.61     3049.55     73.52 o 
   1   2   6     3442.87     2985.62     70.19 o 
   2   2   6      723.43      771.99     17.37 o 
   3   2   6     2009.06     1719.87     31.83 o 
   4   2   6     5971.43     5955.43     86.33 o 
   5   2   6     1190.73     1044.53     23.93 o 
   6   2   6       37.05       26.31      5.67 o 
   7   2   6     7320.96     6866.62    107.13 o 
   8   2   6     1221.19     1131.96     34.55 o 
   9   2   6     1843.48     1787.54     42.90 o 
  10   2   6        9.00       11.63      9.94 o 
  11   2   6      937.15     1070.12     60.14 o 
  12   2   6       83.07       74.48     17.81 o 
  13   2   6      779.22      829.63     46.43 o 
  14   2   6       98.97       87.52     23.03 o 
  15   2   6      614.44      642.28     46.20 o 
  16   2   6      102.86       55.18     23.86 o 
  17   2   6       66.44       51.40     26.29 o 
   1   3   6     1944.61     1842.35     38.30 o 
   2   3   6      938.20      852.62     20.33 o 
   3   3   6     1656.54     1417.51     29.95 o 
   4   3   6      730.53      754.11     19.88 o 
   5   3   6       13.04       17.06      4.57 o 
   6   3   6     6066.16     5998.79     93.96 o 
   7   3   6     5790.26     5621.20     90.07 o 
   8   3   6       50.06       28.09     12.55 o 
   9   3   6     3629.36     3567.25     69.57 o 
  10   3   6      124.14       71.00     13.02 o 
  11   3   6      435.63      445.29     28.51 o 
  12   3   6       15.91       12.22     14.29 o 
  13   3   6       80.00       85.13     20.24 o 
  14   3   6       47.11       50.21     18.67 o 
  15   3   6      432.38      464.49     40.18 o 
  16   3   6      100.38       90.02     25.16 o 
  17   3   6      252.92      212.49     34.83 o 
   0   4   6     2061.07     1908.46     57.91 o 
   1   4   6     3212.21     3105.06     60.41 o 
   2   4   6      403.20      482.23     16.70 o 
   3   4   6        8.62       14.71      5.38 o 
   4   4   6     2298.01     2598.17     52.33 o 
   5   4   6    13493.12    13437.02    195.41 o 
   6   4   6      281.00      283.98     13.30 o 
   7   4   6     1808.57     1788.38     40.57 o 
   8   4   6      331.53      266.67     16.52 o 
   9   4   6      602.39      671.75     41.43 o 
  10   4   6     1016.66      943.99     44.44 o 
  11   4   6       59.26       45.19     14.45 o 
  12   4   6      337.33      285.48     29.44 o 
  13   4   6      653.73      730.16     47.24 o 
  14   4   6       11.66        5.85     18.30 o 
  15   4   6      108.97       54.54     28.46 o 
  16   4   6       24.28       42.65     24.53 o 
   1   5   6     5648.37     5637.97    108.11 o 
   2   5   6     3340.27     3412.98     66.27 o 
   3   5   6     6173.51     6155.73    109.92 o 
   4   5   6       30.23       25.38      6.41 o 
   5   5   6     5313.35     5059.29     82.99 o 
   6   5   6     1979.27     1812.45     40.71 o 
   7   5   6     1643.31     1648.60     43.44 o 
   8   5   6       54.53       58.98     11.69 o 
   9   5   6      789.21      721.12     33.78 o 
  10   5   6       20.16       27.89     13.18 o 
  11   5   6      317.00      347.52     28.03 o 
  12   5   6      112.72       77.80     19.11 o 
  13   5   6      124.59      117.87     24.68 o 
  14   5   6       76.73       76.12     23.01 o 
  15   5   6      182.52      217.37     30.91 o 
  16   5   6       21.71       34.58     24.46 o 
   0   6   6     3203.86     3360.74    101.63 o 
   1   6   6      688.58      617.80     23.32 o 
   2   6   6       28.73       39.64      8.49 o 
   3   6   6     2959.20     2863.40     65.14 o 
   4   6   6      191.63      133.74     18.74 o 
   5   6   6     2528.42     2650.41     63.09 o 
   6   6   6      334.64      309.17     26.64 o 
   7   6   6      522.43      531.09     29.40 o 
   8   6   6      225.52      195.47     19.98 o 
   9   6   6      418.96      449.50     29.93 o 
  10   6   6       27.04       16.53     13.50 o 
  11   6   6      311.96      244.33     25.37 o 
  12   6   6        3.06        7.63     15.68 o 
  13   6   6      328.15      239.92     29.74 o 
  14   6   6       12.34        5.10     20.02 o 
  15   6   6       74.27       54.90     24.63 o 
   1   7   6     2006.16     1957.33     50.46 o 
   2   7   6      351.74      300.86     22.80 o 
   3   7   6     1402.98     1496.07     65.24 o 
   4   7   6      213.33      156.39     17.69 o 
   5   7   6     1859.97     2005.45     54.14 o 
   6   7   6       37.42       45.57     11.74 o 
   7   7   6        2.11        2.72     11.09 o 
   8   7   6       33.58       28.96     12.51 o 
   9   7   6       29.07       16.98     14.27 o 
  10   7   6      463.68      432.52     31.42 o 
  11   7   6     1097.84     1261.89     51.41 o 
  12   7   6        1.15       12.12     17.11 o 
  13   7   6      328.83      320.42     35.09 o 
  14   7   6        5.46       -9.04     20.31 o 
  15   7   6       51.70       47.22     25.91 o 
   0   8   6     1225.98     1274.51     78.82 o 
   1   8   6     1448.58     1424.03     60.98 o 
   2   8   6       33.43       27.89     12.95 o 
   3   8   6     2384.05     2240.16     76.64 o 
   4   8   6      369.54      326.14     31.03 o 
   5   8   6       56.80       42.30     14.17 o 
   6   8   6        4.17      -14.12     10.42 o 
   7   8   6      562.84      528.47     37.83 o 
   8   8   6      278.66      263.19     29.68 o 
   9   8   6        3.31       12.03     16.14 o 
  10   8   6      186.55      216.39     28.36 o 
  11   8   6      306.23      337.57     36.06 o 
  12   8   6       50.37       60.03     22.17 o 
  13   8   6       67.06       56.61     28.13 o 
  14   8   6        2.70       17.40     27.24 o 
   1   9   6      551.70      570.54     53.87 o 
   2   9   6      643.70      738.99     45.82 o 
   3   9   6       31.79       33.52     16.72 o 
   4   9   6       19.18       35.22     16.66 o 
   5   9   6      138.05      151.34     24.62 o 
   6   9   6      283.83      354.70     53.09 o 
   7   9   6        0.93        7.48     18.18 o 
   8   9   6      275.23      196.89     30.27 o 
   9   9   6       57.30       80.97     25.45 o 
  10   9   6      286.04      182.99     45.53 o 
  11   9   6      288.05      418.87     45.32 o 
  12   9   6        5.53       13.98     24.58 o 
  13   9   6       69.33       50.17     29.95 o 
   0  10   6      275.31      162.25     38.04 o 
   1  10   6       91.04       84.98     23.14 o 
   2  10   6        1.38        8.90     16.71 o 
   3  10   6       88.85       66.03     34.10 o 
   4  10   6       10.86       -5.43     17.08 o 
   5  10   6       46.17       22.29     20.76 o 
   6  10   6      332.61      298.24     41.56 o 
   7  10   6        7.94       -3.49     20.41 o 
   8  10   6       52.10        5.71     17.83 o 
   9  10   6      105.35      106.22     28.92 o 
  10  10   6       11.66        0.48     21.59 o 
  11  10   6        0.19      -19.85     23.88 o 
   1  11   6      101.61       72.36     38.82 o 
   2  11   6       91.86       50.92     22.04 o 
   3  11   6       78.93       51.58     22.29 o 
   4  11   6        7.19      -22.42     18.05 o 
   5  11   6       64.48       49.67     24.56 o 
   6  11   6       18.18      -11.36     24.24 o 
   7  11   6       51.07       40.46     23.39 o 
   8  11   6       23.69       22.42     22.96 o 
   9  11   6        3.36       24.39     23.84 o 
  10  11   6        0.15      -12.69     26.72 o 
   0  12   6      204.42      148.37     43.14 o 
   1  12   6        0.39       30.67     23.29 o 
   2  12   6      136.37      178.06     34.13 o 
   3  12   6        2.49        0.14     22.05 o 
   4  12   6       76.91       58.21     27.11 o 
   5  12   6        8.82       28.45     28.36 o 
   6  12   6       49.95       50.02     29.75 o 
   7  12   6        7.21        4.57     24.01 o 
   8  12   6        1.21       21.52     25.90 o 
   1  13   6      133.07       98.74     29.50 o 
   2  13   6       13.60       -6.59     24.11 o 
   3  13   6       66.59       60.61     32.68 o 
   4  13   6        3.79       14.02     26.15 o 
   5  13   6       11.18      -15.67     27.42 o 
   1   1   7    12794.91    12596.25    168.92 o 
   2   1   7      113.71       97.52      6.54 o 
   3   1   7      101.56      108.47      7.86 o 
   4   1   7       13.13        3.18      3.86 o 
   5   1   7     1035.20      947.18     22.45 o 
   6   1   7     1786.18     1909.92     35.47 o 
   7   1   7      317.34      276.85     13.40 o 
   8   1   7      493.22      551.38     25.52 o 
   9   1   7      799.26      786.64     27.64 o 
  10   1   7      159.64      191.53     25.04 o 
  11   1   7       53.75       51.10     14.52 o 
  12   1   7       22.36       28.02     14.62 o 
  13   1   7       68.68       36.18     14.63 o 
  14   1   7      153.95      201.19     27.48 o 
  15   1   7       25.96       46.86     20.32 o 
  16   1   7        0.68      -19.44     18.65 o 
  17   1   7        0.81       27.14     20.89 o 
   0   2   7      834.81      965.99     31.01 o 
   1   2   7      207.56      200.53     14.56 o 
   2   2   7     4793.08     5144.39     83.98 o 
   3   2   7      276.48      276.79     11.84 o 
   4   2   7        9.02        7.85      4.48 o 
   5   2   7      115.84      119.37      8.57 o 
   6   2   7     1056.28     1044.69     25.55 o 
   7   2   7     1007.53     1168.61     27.83 o 
   8   2   7      537.81      577.43     23.11 o 
   9   2   7      555.76      517.92     24.21 o 
  10   2   7       86.40      101.20     16.16 o 
  11   2   7       12.88       26.81     12.13 o 
  12   2   7      112.48      110.32     18.90 o 
  13   2   7      305.80      329.85     35.89 o 
  14   2   7       86.46       67.67     21.35 o 
  15   2   7      251.57      191.70     30.07 o 
  16   2   7        5.21       -9.72     20.60 o 
  17   2   7       35.00       44.45     25.03 o 
   1   3   7     6084.66     6251.02    118.35 o 
   2   3   7       60.81       38.85      5.54 o 
   3   3   7     1103.44     1204.23     29.65 o 
   4   3   7     1006.22     1190.02     25.13 o 
   5   3   7      499.98      484.13     16.99 o 
   6   3   7     5875.82     5925.45     89.12 o 
   7   3   7     1568.84     1549.91     32.95 o 
   8   3   7      519.79      531.67     27.16 o 
   9   3   7      677.50      624.20     35.42 o 
  10   3   7      437.33      389.32     32.58 o 
  11   3   7       11.18        8.00     12.22 o 
  12   3   7        0.43       10.92     13.86 o 
  13   3   7       81.06       74.35     20.05 o 
  14   3   7      291.61      309.05     33.23 o 
  15   3   7       61.55       61.64     22.99 o 
  16   3   7        0.00        3.15     21.29 o 
   0   4   7       23.85       14.77      8.40 o 
   1   4   7     5636.97     5872.80     95.74 o 
   2   4   7     2323.59     2498.17     47.29 o 
   3   4   7     2913.60     3204.70     56.70 o 
   4   4   7      178.03      144.46      8.99 o 
   5   4   7      174.97      184.30     11.32 o 
   6   4   7      265.92      315.88     14.13 o 
   7   4   7      657.01      600.75     37.72 o 
   8   4   7      370.07      330.59     20.03 o 
   9   4   7       77.87       43.34     13.20 o 
  10   4   7        0.01       16.91     11.82 o 
  11   4   7       10.86       -0.88     12.51 o 
  12   4   7       67.26       74.62     20.57 o 
  13   4   7        0.52       19.02     18.58 o 
  14   4   7       23.26       10.31     16.24 o 
  15   4   7       16.14       24.24     19.70 o 
  16   4   7      106.00      135.48     29.82 o 
   1   5   7      507.61      480.06     22.18 o 
   2   5   7     5178.13     5300.44     96.01 o 
   3   5   7      879.80      830.96     30.75 o 
   4   5   7      530.02      563.91     27.06 o 
   5   5   7     1541.02     1499.18     44.27 o 
   6   5   7      128.74      138.28     12.35 o 
   7   5   7      750.54      719.10     51.31 o 
   8   5   7       40.36       32.04      9.89 o 
   9   5   7       21.08       21.10     11.41 o 
  10   5   7       15.96       24.57     13.89 o 
  11   5   7      200.97      157.70     22.14 o 
  12   5   7       33.84       32.10     15.38 o 
  13   5   7       33.41       16.21     18.95 o 
  14   5   7       73.31       54.70     21.82 o 
  15   5   7       54.46       65.33     23.04 o 
  16   5   7       27.67       21.70     22.37 o 
   0   6   7     2887.12     2846.56     88.68 o 
   1   6   7     1465.83     1461.16     38.60 o 
   2   6   7       64.08       65.87      9.64 o 
   3   6   7     1935.32     2101.39     61.72 o 
   4   6   7     5078.86     5424.54    109.84 o 
   5   6   7     2039.50     2153.75     55.61 o 
   6   6   7       48.60       34.72      8.50 o 
   7   6   7     1236.98     1234.31     51.94 o 
   8   6   7      350.11      320.75     27.60 o 
   9   6   7      184.67      204.28     21.40 o 
  10   6   7        5.47       10.02     13.80 o 
  11   6   7       23.07       36.32     15.83 o 
  12   6   7       36.07       46.38     18.10 o 
  13   6   7       19.83       39.92     20.95 o 
  14   6   7        0.26       -9.17     19.83 o 
  15   6   7      140.86      116.67     28.37 o 
   1   7   7     2537.20     2453.42     78.48 o 
   2   7   7     2409.65     2269.28     96.13 o 
   3   7   7      612.81      761.58     41.38 o 
   4   7   7       39.80       19.84     10.72 o 
   5   7   7      479.85      460.11     28.35 o 
   6   7   7      406.53      429.74     26.14 o 
   7   7   7     1184.93     1168.42     53.98 o 
   8   7   7       75.84        8.89     14.59 o 
   9   7   7        9.47       20.26     15.44 o 
  10   7   7      235.19      284.35     29.64 o 
  11   7   7       23.38       26.53     17.91 o 
  12   7   7        2.02        7.08     17.31 o 
  13   7   7       47.94       22.16     24.12 o 
  14   7   7        7.50        2.78     22.40 o 
   0   8   7      450.43      426.38     48.32 o 
   1   8   7      744.14      736.92     74.59 o 
   2   8   7      144.09      133.42     62.06 o 
   3   8   7      333.43      350.20     41.90 o 
   4   8   7     1624.78     1669.20     67.45 o 
   5   8   7     1729.29     1729.94    106.60 o 
   6   8   7       17.93       17.50     13.16 o 
   7   8   7      448.37      439.91     39.78 o 
   8   8   7      199.92      201.25     29.41 o 
   9   8   7       59.78       81.23     23.68 o 
  10   8   7       28.19        6.82     18.55 o 
  11   8   7       36.64       17.66     22.81 o 
  12   8   7       61.15       31.45     25.22 o 
  13   8   7      176.72      107.53     32.28 o 
   1   9   7     1580.48     1685.83     87.03 o 
   2   9   7      241.44      228.79     29.34 o 
   3   9   7       26.35       36.49     22.00 o 
   4   9   7        3.20       -6.03     15.17 o 
   5   9   7       55.17       72.57     19.72 o 
   6   9   7      613.89      618.67     53.90 o 
   7   9   7      401.72      396.45     38.98 o 
   8   9   7        3.24       14.01     19.57 o 
   9   9   7      548.16      508.54     46.24 o 
  10   9   7      266.01      336.90     49.98 o 
  11   9   7      165.31      161.87     32.53 o 
  12   9   7      109.73      102.35     35.91 o 
   0  10   7      815.32     1117.00     83.99 o 
   1  10   7      320.92      292.88     34.06 o 
   2  10   7      148.14       94.05     24.18 o 
   3  10   7      276.38      343.08     36.72 o 
   4  10   7      117.07       88.27     41.41 o 
   5  10   7       94.71       63.32     25.72 o 
   6  10   7        2.26       -6.00     21.27 o 
   7  10   7      176.03      214.16     43.87 o 
   8  10   7      372.02      359.66     42.38 o 
   9  10   7      156.80      189.25     33.61 o 
  10  10   7        3.52       -9.53     23.09 o 
  11  10   7      152.06       80.28     35.10 o 
   1  11   7      306.47      331.01     37.37 o 
   2  11   7      172.72      224.68     39.95 o 
   3  11   7      355.35      324.96     37.63 o 
   4  11   7       54.13       25.68     19.89 o 
   5  11   7      242.92      234.40     34.23 o 
   6  11   7      645.40      639.97     61.24 o 
   7  11   7      146.74      152.37     55.00 o 
   8  11   7        8.34       14.93     23.94 o 
   9  11   7      157.63      148.95     32.87 o 
  10  11   7      210.28      223.05     38.49 o 
   0  12   7      814.86      944.36     86.75 o 
   1  12   7       68.28       70.53     25.91 o 
   2  12   7       38.32       16.43     24.10 o 
   3  12   7       61.84       50.94     25.88 o 
   4  12   7      171.93      162.47     30.40 o 
   5  12   7      191.89      198.27     39.93 o 
   6  12   7       22.89       10.61     29.49 o 
   7  12   7       61.18       67.80     27.59 o 
   8  12   7      244.25      334.63     55.45 o 
   1  13   7        2.35        2.67     24.93 o 
   2  13   7      290.84      316.81     45.45 o 
   3  13   7       42.81       32.68     25.76 o 
   4  13   7       15.14       45.68     28.61 o 
   0   0   8    17313.38    16672.67    499.25 o 
   1   0   8     8683.17     8713.38    191.18 o 
   2   0   8     1532.60     1452.29     39.55 o 
   3   0   8     3091.17     2931.69     66.70 o 
   4   0   8     8558.22     7763.64    175.08 o 
   5   0   8      527.20      472.79     21.65 o 
   6   0   8       37.37       49.98     11.59 o 
   7   0   8     4486.02     4520.88    101.27 o 
   8   0   8    14513.17    14377.04    320.55 o 
   9   0   8      228.96      220.33     23.09 o 
  10   0   8       18.23       16.81     14.72 o 
  11   0   8        1.98       10.44     19.63 o 
  12   0   8     1248.36     1303.35     82.67 o 
  13   0   8      184.70      204.29     36.42 o 
  14   0   8       39.06       24.58     26.49 o 
  15   0   8      187.99      210.05     39.91 o 
  16   0   8      427.29      410.77     54.24 o 
  17   0   8       42.02       -1.71     30.66 o 
   1   1   8      370.58      356.04     11.52 o 
   2   1   8    12577.93    12747.33    184.72 o 
   3   1   8      106.03      128.17      9.85 o 
   4   1   8        8.44       12.63      4.02 o 
   5   1   8     3129.71     3140.33     51.76 o 
   6   1   8    13364.85    13237.06    183.43 o 
   7   1   8      730.75      718.74     20.38 o 
   8   1   8      722.38      748.60     26.33 o 
   9   1   8      144.79      134.34     16.90 o 
  10   1   8     1833.45     2013.17     65.67 o 
  11   1   8      223.79      236.01     21.40 o 
  12   1   8        3.25       24.52     15.11 o 
  13   1   8      415.10      383.98     31.29 o 
  14   1   8     1891.37     2199.66     82.53 o 
  15   1   8       64.17       82.89     22.79 o 
  16   1   8       37.57       -2.82     19.78 o 
  17   1   8        0.56       -7.70     23.58 o 
   0   2   8    27023.87    26951.84    562.31 o 
   1   2   8      151.70      189.04     11.81 o 
   2   2   8      300.62      328.65     11.63 o 
   3   2   8     1632.43     1653.19     30.64 o 
   4   2   8     7834.69     7475.67    113.86 o 
   5   2   8      175.91      180.25     10.35 o 
   6   2   8      911.31      967.15     32.76 o 
   7   2   8     4360.72     4623.13     77.94 o 
   8   2   8     6321.35     6215.18    108.96 o 
   9   2   8      975.09      962.52     32.46 o 
  10   2   8      687.41      658.76     27.61 o 
  11   2   8      749.14      796.25     34.89 o 
  12   2   8     2506.53     2567.01     73.27 o 
  13   2   8      283.72      285.40     28.38 o 
  14   2   8       23.70       -7.06     15.46 o 
  15   2   8      133.04      213.15     30.57 o 
  16   2   8      409.99      426.74     42.57 o 
   1   3   8      236.20      233.45     15.10 o 
   2   3   8    23989.45    23693.42    351.38 o 
   3   3   8    10600.79    10910.61    159.75 o 
   4   3   8      477.72      468.81     21.85 o 
   5   3   8    11030.25    11420.70    169.55 o 
   6   3   8     5209.51     4995.28     88.79 o 
   7   3   8       10.77       -1.64      6.80 o 
   8   3   8     1259.43     1287.12     35.72 o 
   9   3   8      883.51      950.32     32.12 o 
  10   3   8     5607.32     5993.50    119.03 o 
  11   3   8      685.72      721.03     36.48 o 
  12   3   8        1.74       -8.73     13.78 o 
  13   3   8      788.82      807.04     47.32 o 
  14   3   8      667.22      675.80     46.51 o 
  15   3   8       44.75       45.95     23.19 o 
  16   3   8        0.28      -12.73     20.92 o 
   0   4   8     5169.40     4900.58    140.38 o 
   1   4   8     3303.49     3522.50     83.14 o 
   2   4   8        3.43        4.82      4.19 o 
   3   4   8     3923.58     4042.73     71.31 o 
   4   4   8    17529.22    18555.43    281.80 o 
   5   4   8     2443.09     2399.66     48.97 o 
   6   4   8       30.10       26.02      6.96 o 
   7   4   8       22.44       22.48      8.60 o 
   8   4   8     3058.04     3069.47     68.09 o 
   9   4   8      756.20      734.40     31.29 o 
  10   4   8      149.50      112.36     17.73 o 
  11   4   8      543.38      542.42     32.95 o 
  12   4   8     1466.75     1642.30     57.43 o 
  13   4   8        6.72       21.92     18.10 o 
  14   4   8        7.96       11.56     19.67 o 
  15   4   8       80.27       48.04     23.10 o 
  16   4   8      296.38      283.27     37.44 o 
   1   5   8      110.17       97.46      9.58 o 
   2   5   8     5213.69     5257.59     95.75 o 
   3   5   8     9053.19     9933.98    271.84 o 
   4   5   8      126.97      114.83     11.20 o 
   5   5   8      981.76      916.77     32.68 o 
   6   5   8     2570.31     2751.32     61.12 o 
   7   5   8      335.94      379.85     23.58 o 
   8   5   8      601.55      564.79     37.65 o 
   9   5   8       79.59       65.71     22.18 o 
  10   5   8     2166.04     2178.51     63.84 o 
  11   5   8     1032.13      971.16     55.64 o 
  12   5   8       27.16       33.83     16.31 o 
  13   5   8       89.84       82.40     28.41 o 
  14   5   8      337.85      431.07     39.53 o 
  15   5   8       25.59       51.19     24.33 o 
   0   6   8     5088.33     4966.34    181.84 o 
   1   6   8      172.30      165.29     27.18 o 
   2   6   8      163.13      195.42     21.45 o 
   3   6   8      347.40      372.91     21.05 o 
   4   6   8     3502.25     3277.72     81.75 o 
   5   6   8      286.90      286.47     19.01 o 
   6   6   8       14.56       13.92      7.61 o 
   7   6   8      591.61      570.86     29.70 o 
   8   6   8      211.98      240.57     22.77 o 
   9   6   8        5.10       17.17     13.05 o 
  10   6   8        0.69        2.54     13.62 o 
  11   6   8       63.16       63.88     17.48 o 
  12   6   8      406.52      419.00     33.39 o 
  13   6   8      153.29      218.85     31.31 o 
  14   6   8       27.25       20.26     25.61 o 
  15   6   8        0.20        9.87     24.99 o 
   1   7   8       23.19        9.48     11.49 o 
   2   7   8     1183.80     1135.97     51.12 o 
   3   7   8        5.76        9.11     10.99 o 
   4   7   8        4.06       16.39     15.41 o 
   5   7   8      372.75      398.71     48.85 o 
   6   7   8     1134.58     1183.11     58.02 o 
   7   7   8       47.82       44.09     18.47 o 
   8   7   8      547.15      491.79     50.41 o 
   9   7   8        6.36       -2.47     16.42 o 
  10   7   8       19.64       25.85     24.93 o 
  11   7   8       11.00        9.65     19.93 o 
  12   7   8        2.41       -3.16     21.19 o 
  13   7   8       14.77       52.48     33.50 o 
  14   7   8       63.48       34.08     31.34 o 
   0   8   8       43.74      101.32     28.85 o 
   1   8   8       66.95       68.78     17.41 o 
   2   8   8      109.06      102.47     20.27 o 
   3   8   8       16.46       19.52     14.06 o 
   4   8   8       77.55      122.51     26.91 o 
   5   8   8      231.28      279.34     29.89 o 
   6   8   8       92.36       95.55     26.20 o 
   7   8   8        8.73       10.03     17.16 o 
   8   8   8      140.05      201.28     39.15 o 
   9   8   8       48.62       17.03     15.28 o 
  10   8   8        9.97       18.95     21.14 o 
  11   8   8       59.93       35.32     23.71 o 
  12   8   8      102.38       61.92     27.10 o 
  13   8   8       17.75       35.34     25.87 o 
   1   9   8       81.71       75.09     20.85 o 
   2   9   8       27.92       23.55     16.65 o 
   3   9   8      275.85      332.88     34.39 o 
   4   9   8       80.85       49.13     19.43 o 
   5   9   8      154.21      128.23     43.67 o 
   6   9   8      671.40      680.85     57.24 o 
   7   9   8       42.13       13.54     19.39 o 
   8   9   8      441.20      375.58     40.22 o 
   9   9   8      184.15      194.40     34.03 o 
  10   9   8        0.42       -5.35     19.59 o 
  11   9   8       55.54       55.65     25.92 o 
  12   9   8       93.66       95.68     32.80 o 
   0  10   8      132.85      155.27     51.55 o 
   1  10   8       52.89       46.05     19.28 o 
   2  10   8       19.62       -3.23     17.24 o 
   3  10   8       49.13        7.64     18.08 o 
   4  10   8      306.45      332.44     36.51 o 
   5  10   8      106.10       61.87     33.16 o 
   6  10   8       52.05       23.98     24.21 o 
   7  10   8       86.79       63.77     24.57 o 
   8  10   8       17.92       47.52     25.57 o 
   9  10   8       14.91      -15.08     21.56 o 
  10  10   8       14.43       27.05     24.86 o 
  11  10   8       17.28       22.74     27.40 o 
   1  11   8       74.94      131.63     32.51 o 
   2  11   8       15.10       14.07     19.87 o 
   3  11   8      371.90      301.25     37.68 o 
   4  11   8        0.19        2.42     20.93 o 
   5  11   8        7.32       19.45     24.33 o 
   6  11   8        0.09       -4.07     26.54 o 
   7  11   8        4.23       14.25     21.69 o 
   8  11   8       45.56       29.28     26.85 o 
   9  11   8        2.52        2.00     24.99 o 
   0  12   8       33.85       56.10     34.94 o 
   1  12   8      112.44      156.34     31.91 o 
   2  12   8        2.44       -7.69     22.46 o 
   3  12   8        2.49        9.89     21.11 o 
   4  12   8        5.64       -6.59     20.33 o 
   5  12   8       35.47       11.67     26.38 o 
   6  12   8        0.05      -35.38     27.09 o 
   7  12   8       25.45       54.87     27.96 o 
   1  13   8        5.49       12.24     24.35 o 
   2  13   8        1.00        6.29     25.73 o 
   3  13   8        5.62       -1.14     24.31 o 
   4  13   8        8.74       -4.00     22.96 o 
   1   1   9      170.72      145.29      7.27 o 
   2   1   9     6469.75     6725.83     96.39 o 
   3   1   9      768.04      729.84     32.15 o 
   4   1   9       33.75       34.88      5.73 o 
   5   1   9        9.83        7.93      4.82 o 
   6   1   9     2759.99     2870.61     49.90 o 
   7   1   9      638.04      599.83     25.44 o 
   8   1   9      204.20      228.87     16.17 o 
   9   1   9      394.11      428.25     22.17 o 
  10   1   9      376.43      329.63     26.57 o 
  11   1   9       38.69       31.12     13.23 o 
  12   1   9       35.30       28.61     15.33 o 
  13   1   9      281.95      230.92     26.78 o 
  14   1   9       11.85       37.45     19.03 o 
  15   1   9        3.19        7.91     18.68 o 
  16   1   9       54.71       26.32     21.93 o 
   0   2   9       38.33       33.33      9.46 o 
   1   2   9     6483.03     6980.86    103.89 o 
   2   2   9      333.95      348.15     11.76 o 
   3   2   9     1428.72     1492.95     35.53 o 
   4   2   9       90.14      106.25      8.02 o 
   5   2   9       11.09       23.27      5.45 o 
   6   2   9     1894.52     1853.39     36.62 o 
   7   2   9     2396.37     2370.07     44.44 o 
   8   2   9      787.86      827.31     28.71 o 
   9   2   9      360.06      369.62     21.14 o 
  10   2   9      241.10      224.26     19.38 o 
  11   2   9      153.40      138.50     19.56 o 
  12   2   9      264.95      252.99     35.96 o 
  13   2   9      127.36      102.55     20.53 o 
  14   2   9        4.55       -3.10     16.58 o 
  15   2   9       42.99       34.69     18.55 o 
  16   2   9       34.14        8.02     22.20 o 
   1   3   9      151.94      199.43     37.57 o 
   2   3   9      440.90      381.17     12.80 o 
   3   3   9     2253.97     2102.81     37.74 o 
   4   3   9     1010.87     1192.16     26.16 o 
   5   3   9     2570.51     2719.83     47.97 o 
   6   3   9      299.05      328.25     15.79 o 
   7   3   9      180.45      132.28     13.88 o 
   8   3   9      207.07      212.13     16.56 o 
   9   3   9       52.10       17.54      9.85 o 
  10   3   9      912.35      830.04     68.76 o 
  11   3   9      807.55      843.84     36.91 o 
  12   3   9       93.98      114.47     26.24 o 
  13   3   9      817.65      695.22     44.56 o 
  14   3   9      140.93      129.50     25.24 o 
  15   3   9      121.41      104.15     26.26 o 
  16   3   9       71.77       75.28     27.94 o 
   0   4   9      133.09      149.42     19.63 o 
   1   4   9      229.01      211.16     15.85 o 
   2   4   9      444.71      380.02     14.78 o 
   3   4   9     2933.09     3099.22     57.60 o 
   4   4   9      315.80      338.05     14.96 o 
   5   4   9       44.22       57.50      8.20 o 
   6   4   9      194.17      195.31     15.77 o 
   7   4   9     1404.89     1413.39     40.14 o 
   8   4   9        7.09       12.39      9.40 o 
   9   4   9     1057.87     1077.78     37.46 o 
  10   4   9        0.57      -12.50     10.92 o 
  11   4   9      181.43      185.17     26.60 o 
  12   4   9       55.20       44.33     15.17 o 
  13   4   9      317.98      330.18     34.29 o 
  14   4   9      222.48      178.53     41.99 o 
  15   4   9      225.91      258.68     35.67 o 
  16   4   9        0.94       -7.69     22.17 o 
   1   5   9     2208.52     2257.78     53.09 o 
   2   5   9      118.96      174.25     15.62 o 
   3   5   9     2612.35     2615.01     61.20 o 
   4   5   9      507.17      438.40     19.31 o 
   5   5   9     2597.02     2553.62     71.51 o 
   6   5   9        2.84        9.06      7.51 o 
   7   5   9     1027.79      988.17     34.08 o 
   8   5   9      376.14      375.27     23.03 o 
   9   5   9      443.97      456.96     39.20 o 
  10   5   9        3.50        2.03     13.36 o 
  11   5   9       15.74       15.84     14.07 o 
  12   5   9        0.06      -21.57     14.38 o 
  13   5   9       93.95       37.86     26.70 o 
  14   5   9       45.85       34.86     21.48 o 
  15   5   9       77.56       64.98     30.39 o 
   0   6   9      628.92      744.27     45.06 o 
   1   6   9     1156.13     1372.45     46.96 o 
   2   6   9      223.27      270.22     22.69 o 
   3   6   9     3159.79     3485.09    137.82 o 
   4   6   9      262.19      208.98     24.48 o 
   5   6   9     1017.23      976.06     41.93 o 
   6   6   9        1.57       -6.38      9.49 o 
   7   6   9       85.06       75.20     16.71 o 
   8   6   9       44.96       34.53     13.36 o 
   9   6   9      914.06     1041.60     42.98 o 
  10   6   9       42.09       58.34     18.20 o 
  11   6   9      100.56       98.84     21.88 o 
  12   6   9       60.50       94.64     22.82 o 
  13   6   9      117.39       81.21     27.53 o 
  14   6   9        2.35       -8.42     24.29 o 
  15   6   9       37.70       32.90     26.76 o 
   1   7   9      510.75      471.73     51.28 o 
   2   7   9      386.55      422.41     40.28 o 
   3   7   9     1441.75     1461.58     58.71 o 
   4   7   9        3.57       -1.13     10.76 o 
   5   7   9     2960.48     3186.49    134.75 o 
   6   7   9       45.81       56.12     15.93 o 
   7   7   9      321.28      310.78     32.19 o 
   8   7   9        3.54        2.05     16.46 o 
   9   7   9      541.57      622.44     71.98 o 
  10   7   9       35.57       40.05     20.04 o 
  11   7   9      605.03      615.83     49.26 o 
  12   7   9       14.92       13.99     24.53 o 
  13   7   9      197.50      190.04     45.32 o 
  14   7   9       25.61       27.10     32.43 o 
   0   8   9     1318.26     1469.52    145.13 o 
   1   8   9      813.89      748.18     45.07 o 
   2   8   9       74.76       52.77     17.92 o 
   3   8   9     1380.53     1502.36     99.64 o 
   4   8   9       18.01       21.30     15.51 o 
   5   8   9      305.54      277.17     28.75 o 
   6   8   9       55.00       20.03     17.28 o 
   7   8   9      369.94      281.85     34.17 o 
   8   8   9      357.99      345.62     37.88 o 
   9   8   9      653.92      709.22     51.89 o 
  10   8   9        0.89      -10.22     18.99 o 
  11   8   9      728.78      817.07     58.29 o 
  12   8   9       69.52      126.59     45.28 o 
  13   8   9      138.91       64.11     29.69 o 
   1   9   9      790.38      843.53     50.13 o 
   2   9   9      136.61      113.45     23.80 o 
   3   9   9     1263.66     1405.06     58.26 o 
   4   9   9        0.13       -2.68     16.06 o 
   5   9   9      589.10      568.27     43.88 o 
   6   9   9      297.43      295.93     42.72 o 
   7   9   9      394.65      338.38     37.60 o 
   8   9   9        0.37       -0.65     20.24 o 
   9   9   9       43.44       28.13     23.61 o 
  10   9   9       75.27       59.08     25.23 o 
  11   9   9      358.01      324.95     42.96 o 
  12   9   9       16.22       25.10     25.93 o 
   0  10   9        5.71       43.15     30.11 o 
   1  10   9      863.39      889.51     54.67 o 
   2  10   9       63.72       57.74     21.17 o 
   3  10   9      345.04      368.68     40.44 o 
   4  10   9      121.48       74.12     24.69 o 
   5  10   9     1040.19     1053.34     60.48 o 
   6  10   9        3.79        0.74     22.96 o 
   7  10   9      513.86      484.60     46.07 o 
   8  10   9      187.58      137.43     29.88 o 
   9  10   9      274.56      312.05     41.57 o 
  10  10   9       53.59       83.13     28.24 o 
  11  10   9      231.96      250.40     40.88 o 
   1  11   9      749.25     1003.55     66.97 o 
   2  11   9      115.14       60.95     34.90 o 
   3  11   9       70.55       67.47     32.35 o 
   4  11   9       53.01        9.23     20.73 o 
   5  11   9      183.18      229.51     60.28 o 
   6  11   9       24.35       52.98     30.98 o 
   7  11   9      411.27      370.63     90.42 o 
   8  11   9        2.20      -10.38     22.89 o 
   9  11   9      124.52       84.09     28.12 o 
   0  12   9       28.36       -7.96     31.91 o 
   1  12   9      225.79      274.32     38.91 o 
   2  12   9        1.20      -13.15     20.96 o 
   3  12   9      201.45      156.70     32.92 o 
   4  12   9       11.61       19.73     23.27 o 
   5  12   9      323.28      290.59     69.13 o 
   6  12   9        1.05      -38.91     26.27 o 
   7  12   9      160.28      161.86     38.96 o 
   1  13   9      185.80      197.66     43.56 o 
   2  13   9        8.08       -0.26     25.19 o 
   3  13   9      294.16      299.20     45.12 o 
   0   0  10    16210.91    15918.57    483.39 o 
   1   0  10      666.25      813.29     61.47 o 
   2   0  10     1092.82     1082.16     58.79 o 
   3   0  10     5016.64     5109.08    125.95 o 
   4   0  10     7106.88     6899.84    143.33 o 
   5   0  10       64.85       85.11     12.30 o 
   6   0  10       35.76       48.66     14.84 o 
   7   0  10        0.42       10.53      8.29 o 
   8   0  10     3355.25     3410.69     96.82 o 
   9   0  10       71.53       68.15     16.13 o 
  10   0  10      257.79      248.82     27.43 o 
  11   0  10        0.23        1.33     14.74 o 
  12   0  10     1073.10     1258.32     72.90 o 
  13   0  10      469.17      427.63     48.60 o 
  14   0  10       19.43      -18.32     22.55 o 
  15   0  10       16.13      -10.74     27.31 o 
  16   0  10      246.24      273.12     47.73 o 
   1   1  10      435.52      449.69     12.78 o 
   2   1  10    17055.94    16307.34    210.30 o 
   3   1  10      319.06      300.49     12.52 o 
   4   1  10       34.45       26.54      5.51 o 
   5   1  10       87.76       93.13      8.62 o 
   6   1  10    12622.31    12432.37    174.80 o 
   7   1  10      990.61     1041.38     26.30 o 
   8   1  10        0.26       10.70      7.17 o 
   9   1  10      635.81      594.73     26.12 o 
  10   1  10     1517.91     1672.56     45.28 o 
  11   1  10        5.88       -6.11     11.55 o 
  12   1  10        0.48      -18.08     13.79 o 
  13   1  10      205.33      200.03     26.00 o 
  14   1  10     1238.45     1483.91     87.37 o 
  15   1  10       16.54       25.26     20.49 o 
  16   1  10        1.57      -12.23     20.15 o 
   0   2  10     6537.73     5709.33    117.32 o 
   1   2  10        2.19       -0.92      3.25 o 
   2   2  10        0.24        1.33      3.37 o 
   3   2  10      473.73      489.77     15.62 o 
   4   2  10     8272.43     7665.92    111.77 o 
   5   2  10      161.90      215.60     12.93 o 
   6   2  10        0.83       -0.52      5.28 o 
   7   2  10      596.91      597.15     20.25 o 
   8   2  10     5220.01     5529.00    107.71 o 
   9   2  10       61.81       75.17     14.77 o 
  10   2  10      267.82      274.95     26.14 o 
  11   2  10        4.17        3.70     12.43 o 
  12   2  10      288.80      263.64     42.35 o 
  13   2  10       91.37       82.70     20.48 o 
  14   2  10        1.09      -11.90     17.22 o 
  15   2  10       33.49       16.72     21.23 o 
  16   2  10      488.63      489.17     49.48 o 
   1   3  10     5867.04     6112.19    110.00 o 
   2   3  10     3488.08     2914.06     50.44 o 
   3   3  10      175.35      173.87      9.75 o 
   4   3  10      587.29      716.16     25.14 o 
   5   3  10        3.13       -0.72      5.21 o 
   6   3  10     6609.33     6609.06    106.89 o 
   7   3  10      197.05      206.16     15.49 o 
   8   3  10       50.63       40.03     10.24 o 
   9   3  10        9.82        4.28      9.28 o 
  10   3  10      438.05      514.30     35.95 o 
  11   3  10      113.17       89.83     16.72 o 
  12   3  10       59.46       49.14     15.53 o 
  13   3  10      269.30      277.36     31.19 o 
  14   3  10     1150.91     1253.94     61.22 o 
  15   3  10       58.86       21.57     24.52 o 
  16   3  10        7.71        3.96     22.91 o 
   0   4  10    14315.01    13916.57    355.64 o 
   1   4  10      412.13      420.18     22.24 o 
   2   4  10       79.80       51.26     11.49 o 
   3   4  10      911.51      813.67     27.53 o 
   4   4  10     6466.55     6191.94    105.41 o 
   5   4  10       90.70      109.71     11.80 o 
   6   4  10      511.30      604.04     23.19 o 
   7   4  10       88.59       80.00     12.06 o 
   8   4  10     3389.92     3405.84     75.04 o 
   9   4  10        6.43       16.00     10.24 o 
  10   4  10       41.32       51.09     15.44 o 
  11   4  10        2.39        3.93     12.98 o 
  12   4  10      675.75      760.78     40.43 o 
  13   4  10       79.37       22.46     20.01 o 
  14   4  10        0.26      -17.39     18.67 o 
  15   4  10        0.21        3.45     22.57 o 
   1   5  10      261.44      286.32     20.27 o 
   2   5  10     6119.49     6207.66    125.83 o 
   3   5  10        4.45        4.48      6.86 o 
   4   5  10       21.05       22.54     10.33 o 
   5   5  10        0.65        0.42      8.60 o 
   6   5  10     2978.25     2868.66     98.20 o 
   7   5  10       35.57       30.87     11.79 o 
   8   5  10       27.19       26.24     12.13 o 
   9   5  10       68.60       70.55     18.88 o 
  10   5  10      786.60      764.46     42.55 o 
  11   5  10        1.10       12.75     17.88 o 
  12   5  10       47.63       10.94     18.02 o 
  13   5  10      106.08      105.73     29.00 o 
  14   5  10      285.26      354.00     44.48 o 
  15   5  10       27.63       31.74     29.10 o 
   0   6  10     1767.50     1554.01    127.94 o 
   1   6  10       15.76        5.55      7.52 o 
   2   6  10      525.62      537.57     31.39 o 
   3   6  10       82.61       77.72     17.75 o 
   4   6  10     3341.93     3300.88     93.62 o 
   5   6  10       62.18       75.61     14.22 o 
   6   6  10      166.73      175.59     18.26 o 
   7   6  10       36.61       43.40     15.15 o 
   8   6  10      577.93      608.95     38.11 o 
   9   6  10       45.63       47.79     18.01 o 
  10   6  10       74.46       94.50     25.56 o 
  11   6  10       57.74       49.13     23.88 o 
  12   6  10     1072.15     1120.23     65.07 o 
  13   6  10        6.39       20.96     27.28 o 
  14   6  10       22.51       10.99     30.96 o 
   1   7  10     2223.50     2405.69    100.78 o 
   2   7  10      812.87      753.62     39.00 o 
   3   7  10       14.96       23.39     11.82 o 
   4   7  10       36.15       46.56     13.98 o 
   5   7  10       33.86       43.75     15.25 o 
   6   7  10      781.04      792.39     42.81 o 
   7   7  10      161.25      139.30     22.33 o 
   8   7  10       22.17       19.32     16.52 o 
   9   7  10      117.52      150.34     33.53 o 
  10   7  10      544.97      620.55     50.11 o 
  11   7  10        1.65      -14.94     20.13 o 
  12   7  10       15.82       14.95     22.79 o 
  13   7  10       24.16      -11.73     23.86 o 
  14   7  10      179.70      276.59     49.47 o 
   0   8  10      866.19      922.27     98.06 o 
   1   8  10      957.51      979.13     74.73 o 
   2   8  10       70.49       56.35     19.68 o 
   3   8  10        0.01        3.35     14.27 o 
   4   8  10     1206.05     1300.05     60.71 o 
   5   8  10      112.21       52.67     18.89 o 
   6   8  10      294.56      367.29     37.01 o 
   7   8  10       31.05       21.78     18.91 o 
   8   8  10       25.36       35.36     18.80 o 
   9   8  10      152.89       83.29     24.73 o 
  10   8  10       34.98       15.07     22.27 o 
  11   8  10        4.00       21.61     23.25 o 
  12   8  10      372.28      376.61     60.98 o 
  13   8  10        5.65       22.02     25.70 o 
   1   9  10     1609.56     1565.24     91.72 o 
   2   9  10      186.82      180.41     31.22 o 
   3   9  10       12.89       21.79     17.75 o 
   4   9  10       46.94       56.70     20.38 o 
   5   9  10       37.74       13.65     17.06 o 
   6   9  10      293.79      337.85     42.77 o 
   7   9  10      108.48       63.96     24.59 o 
   8   9  10        0.65        2.24     20.38 o 
   9   9  10       70.72       52.33     22.97 o 
  10   9  10      223.49      254.76     38.34 o 
  11   9  10       16.04       24.23     24.76 o 
  12   9  10       25.71       -2.29     24.41 o 
   0  10  10        2.69      -11.93     25.02 o 
   1  10  10        2.96        9.67     17.83 o 
   2  10  10        1.47      -20.19     18.12 o 
   3  10  10       25.54       33.81     20.09 o 
   4  10  10      106.97      145.93     25.61 o 
   5  10  10       47.80       39.09     20.85 o 
   6  10  10       15.32        5.31     19.47 o 
   7  10  10        8.12       22.16     23.64 o 
   8  10  10       82.77      101.45     33.00 o 
   9  10  10        0.15        1.91     23.12 o 
  10  10  10       32.49       19.57     30.41 o 
   1  11  10        9.35      -15.20     19.31 o 
   2  11  10      164.63      174.54     39.39 o 
   3  11  10       97.80       88.56     39.15 o 
   4  11  10       22.73      -17.70     20.68 o 
   5  11  10       12.08        5.39     22.62 o 
   6  11  10       59.39       99.54     32.97 o 
   7  11  10        0.81       20.18     25.25 o 
   8  11  10        5.92        8.21     23.72 o 
   0  12  10        0.46        4.48     32.49 o 
   1  12  10       11.58       14.55     24.32 o 
   2  12  10       76.83      100.10     30.85 o 
   3  12  10       92.26       51.08     27.98 o 
   4  12  10       44.86       56.75     27.66 o 
   5  12  10        7.58        9.66     29.49 o 
   6  12  10        0.51       19.76     25.00 o 
   1  13  10        7.92        1.91     24.61 o 
   1   1  11       42.21       50.40      5.65 o 
   2   1  11     1078.74     1208.79     23.93 o 
   3   1  11     2436.14     2536.13     44.45 o 
   4   1  11      544.52      639.63     20.57 o 
   5   1  11       53.28       49.43      7.35 o 
   6   1  11      220.05      209.69     12.71 o 
   7   1  11       59.12       59.41      8.69 o 
   8   1  11      300.14      345.00     18.61 o 
   9   1  11       23.26        7.89      8.95 o 
  10   1  11      330.26      382.80     27.44 o 
  11   1  11       16.49        3.24     13.07 o 
  12   1  11       69.48       76.23     19.24 o 
  13   1  11      128.92      107.61     21.62 o 
  14   1  11        2.40       -5.90     17.99 o 
  15   1  11        2.17        2.30     17.84 o 
  16   1  11        2.27      -16.73     20.42 o 
   0   2  11     8952.25     8829.19    317.46 o 
   1   2  11        1.86        1.10      3.97 o 
   2   2  11      123.11      125.49     10.82 o 
   3   2  11      162.49      147.08      9.74 o 
   4   2  11      732.60      809.36     22.76 o 
   5   2  11     1036.21     1038.00     29.76 o 
   6   2  11     1019.45     1065.48     28.28 o 
   7   2  11      161.03      146.19     19.24 o 
   8   2  11      247.98      227.46     16.16 o 
   9   2  11       96.43       56.23     15.78 o 
  10   2  11       82.54       62.43     13.22 o 
  11   2  11       66.09       20.23     14.33 o 
  12   2  11        4.67       23.03     16.07 o 
  13   2  11       11.71        1.12     17.39 o 
  14   2  11      133.71      139.89     25.34 o 
  15   2  11       39.05       37.86     22.08 o 
  16   2  11        1.72       -7.13     23.91 o 
   1   3  11     4155.44     4405.45     92.63 o 
   2   3  11     2173.51     2233.05     44.09 o 
   3   3  11      730.85      765.53     21.55 o 
   4   3  11        7.69       20.49      6.14 o 
   5   3  11     1401.10     1366.35     42.98 o 
   6   3  11        8.02       10.89      6.24 o 
   7   3  11        5.60       -3.90      7.03 o 
   8   3  11       15.21       26.07      9.54 o 
   9   3  11      321.90      278.47     20.10 o 
  10   3  11       29.79       26.64     11.83 o 
  11   3  11       44.49       56.73     18.54 o 
  12   3  11      128.69      100.13     19.37 o 
  13   3  11        9.82       22.84     18.78 o 
  14   3  11      182.77      199.77     32.25 o 
  15   3  11       35.17       13.75     22.35 o 
   0   4  11     4884.24     4663.79    139.28 o 
   1   4  11       38.27       21.59      7.82 o 
   2   4  11       16.12       14.95      8.18 o 
   3   4  11      104.67       65.32     11.04 o 
   4   4  11     1120.68     1162.41     46.89 o 
   5   4  11     1373.22     1377.44     38.91 o 
   6   4  11       23.86       22.27      9.67 o 
   7   4  11      407.34      406.80     26.73 o 
   8   4  11      289.29      293.94     23.10 o 
   9   4  11      111.57      126.59     18.72 o 
  10   4  11       16.61        4.48     15.16 o 
  11   4  11       11.65       22.65     17.28 o 
  12   4  11        4.93       -4.48     17.15 o 
  13   4  11        9.85        2.38     20.59 o 
  14   4  11        2.34        8.89     22.79 o 
  15   4  11       88.57       61.37     30.41 o 
   1   5  11      436.75      372.87     23.03 o 
   2   5  11     1592.30     1825.19     54.88 o 
   3   5  11     2041.26     1994.71     66.93 o 
   4   5  11        7.99       14.65      8.87 o 
   5   5  11     1257.31     1108.71     63.22 o 
   6   5  11      270.15      278.77     22.16 o 
   7   5  11      590.38      684.11     49.15 o 
   8   5  11      204.98      213.46     32.21 o 
   9   5  11       63.07       54.40     18.59 o 
  10   5  11      155.87       97.10     30.53 o 
  11   5  11      113.02       84.22     25.10 o 
  12   5  11        0.07       14.92     21.08 o 
  13   5  11      403.39      393.39     65.51 o 
  14   5  11       17.81       10.38     27.70 o 
  15   5  11       29.04       47.95     33.87 o 
   0   6  11      172.71      126.66     22.45 o 
   1   6  11     2054.60     2211.69     60.81 o 
   2   6  11        5.22       -1.98      8.83 o 
   3   6  11      264.14      231.74     23.21 o 
   4   6  11      555.90      508.35     31.92 o 
   5   6  11      624.23      580.63     31.03 o 
   6   6  11       43.82       48.27     13.77 o 
   7   6  11      868.58      840.72     68.27 o 
   8   6  11      359.32      342.51     31.30 o 
   9   6  11      162.15      206.11     29.15 o 
  10   6  11        1.12       -6.88     17.69 o 
  11   6  11      107.03      141.28     28.95 o 
  12   6  11       11.49       28.72     22.53 o 
  13   6  11       40.66       18.17     30.42 o 
  14   6  11        0.08       -4.27     32.75 o 
   1   7  11      522.42      540.69     36.60 o 
   2   7  11      895.61      898.17     43.09 o 
   3   7  11      697.65      776.61     40.46 o 
   4   7  11       91.21       57.13     14.98 o 
   5   7  11      361.60      360.39     48.49 o 
   6   7  11       79.39       73.54     24.14 o 
   7   7  11      491.84      365.44     42.24 o 
   8   7  11        6.87       -9.97     13.62 o 
   9   7  11      154.50      130.75     25.03 o 
  10   7  11      296.26      323.30     40.41 o 
  11   7  11      215.50      268.44     36.86 o 
  12   7  11       11.90       32.87     25.19 o 
  13   7  11      204.32      240.81     38.51 o 
   0   8  11     2801.35     2777.58    131.90 o 
   1   8  11      411.87      457.15     37.67 o 
   2   8  11       81.80       50.65     22.48 o 
   3   8  11       64.54       50.66     19.90 o 
   4   8  11        2.93       16.34     16.77 o 
   5   8  11      569.04      604.73     43.20 o 
   6   8  11       91.85       70.14     22.20 o 
   7   8  11      374.36      429.72     40.99 o 
   8   8  11      327.53      291.96     36.75 o 
   9   8  11      119.75      175.84     32.02 o 
  10   8  11        7.83      -11.04     19.29 o 
  11   8  11       70.25       89.69     26.34 o 
  12   8  11       66.94       47.88     25.59 o 
   1   9  11      270.49      321.41     46.91 o 
   2   9  11      256.19      227.55     30.98 o 
   3   9  11      288.93      371.94     38.30 o 
   4   9  11      287.70      335.74     36.93 o 
   5   9  11      447.75      445.60     44.81 o 
   6   9  11      496.03      367.19     62.23 o 
   7   9  11      163.71      205.37     32.51 o 
   8   9  11        1.22       -2.35     20.42 o 
   9   9  11      182.32      155.27     32.50 o 
  10   9  11       32.25       24.95     25.77 o 
  11   9  11       13.55       13.68     26.35 o 
   0  10  11      739.41      590.53     67.30 o 
   1  10  11       37.81       64.75     23.93 o 
   2  10  11       13.38       12.38     19.83 o 
   3  10  11      479.66      436.35     42.85 o 
   4  10  11      115.53       97.71     26.17 o 
   5  10  11       74.33      111.77     36.91 o 
   6  10  11       10.07        7.27     21.54 o 
   7  10  11       42.78       22.48     21.74 o 
   8  10  11      230.35      238.45     37.60 o 
   9  10  11      178.32      203.59     36.86 o 
  10  10  11        5.23       24.68     27.55 o 
   1  11  11      153.17      156.50     31.91 o 
   2  11  11       41.27       21.81     22.99 o 
   3  11  11      309.26      344.82     40.50 o 
   4  11  11        4.65      -11.87     20.17 o 
   5  11  11      303.19      353.62     48.60 o 
   6  11  11      293.21      280.41     45.06 o 
   7  11  11      108.15       88.07     30.90 o 
   8  11  11        8.53       19.69     26.79 o 
   0  12  11        3.27       52.25     36.69 o 
   1  12  11      357.54      387.16     45.23 o 
   2  12  11        0.28       -4.91     21.64 o 
   3  12  11      415.40      448.18     49.35 o 
   4  12  11       58.13       60.50     29.24 o 
   5  12  11      109.03      148.53     42.67 o 
   0   0  12     3046.35     3082.62    116.55 o 
   1   0  12    21351.16    22524.42    479.19 o 
   2   0  12     2304.04     2369.57     67.92 o 
   3   0  12     5295.50     5540.57    119.82 o 
   4   0  12     6179.68     6174.70    132.50 o 
   5   0  12     4854.50     4700.92    106.59 o 
   6   0  12      221.50      217.69     19.18 o 
   7   0  12      360.96      467.74     26.77 o 
   8   0  12     2876.55     2889.83     88.09 o 
   9   0  12     1095.74     1202.70     53.76 o 
  10   0  12        2.37        3.16     14.75 o 
  11   0  12      817.56      887.18     49.99 o 
  12   0  12      286.05      348.04     44.04 o 
  13   0  12      271.65      252.83     70.11 o 
  14   0  12       23.61       46.49     29.25 o 
  15   0  12        4.51       19.50     29.50 o 
  16   0  12      539.41      720.62    103.29 o 
   1   1  12       87.62       72.78      7.38 o 
   2   1  12     7873.19     7700.19    106.25 o 
   3   1  12     8583.34     8922.19    128.47 o 
   4   1  12     1609.37     1836.52     39.03 o 
   5   1  12     1578.60     1684.62     35.33 o 
   6   1  12     3876.10     3856.22     65.62 o 
   7   1  12      544.82      651.75     22.28 o 
   8   1  12        3.78       -7.58      7.39 o 
   9   1  12      354.56      321.08     21.46 o 
  10   1  12     2061.34     2234.20     55.49 o 
  11   1  12     1912.14     1916.13     52.13 o 
  12   1  12       31.68       11.74     20.55 o 
  13   1  12      339.88      420.50     43.10 o 
  14   1  12      441.35      603.89     43.60 o 
  15   1  12      102.98       52.65     22.34 o 
  16   1  12        8.74        3.85     21.83 o 
   0   2  12     3969.60     3336.96    113.46 o 
   1   2  12     1269.82     1102.47     23.49 o 
   2   2  12       44.89       56.17      9.34 o 
   3   2  12     4264.92     4198.47     67.32 o 
   4   2  12     4008.85     3777.94     62.83 o 
   5   2  12       42.56       31.87      6.75 o 
   6   2  12      390.51      403.62     28.58 o 
   7   2  12     1199.34     1225.69     30.78 o 
   8   2  12     1060.32     1072.62     32.08 o 
   9   2  12     2352.45     2463.61     57.79 o 
  10   2  12       32.26       19.83     11.86 o 
  11   2  12      925.58     1041.17     52.68 o 
  12   2  12      905.82     1023.09     57.47 o 
  13   2  12      905.05      885.56     64.74 o 
  14   2  12       14.82       -5.11     18.66 o 
  15   2  12      160.80      118.54     25.61 o 
   1   3  12     3369.06     3405.38     65.48 o 
   2   3  12     1557.14     1525.11     43.61 o 
   3   3  12     3463.39     3614.78     69.84 o 
   4   3  12        0.45        0.40      6.17 o 
   5   3  12     6696.84     6849.17    104.44 o 
   6   3  12     2672.40     2652.41     50.05 o 
   7   3  12     1215.52     1177.50     35.69 o 
   8   3  12       72.83       57.18     11.90 o 
   9   3  12      133.11      109.76     15.05 o 
  10   3  12      330.24      341.57     23.98 o 
  11   3  12      994.93     1068.40     43.03 o 
  12   3  12       66.43       64.18     17.66 o 
  13   3  12      704.59      720.64     43.77 o 
  14   3  12      316.88      337.83     41.45 o 
  15   3  12       56.15      109.35     32.52 o 
   0   4  12     1553.85     1401.78     66.78 o 
   1   4  12     4143.40     4087.14     90.56 o 
   2   4  12     1477.19     1405.79     51.06 o 
   3   4  12      763.91      757.24     44.52 o 
   4   4  12     3841.62     3854.80     80.69 o 
   5   4  12     3105.77     3039.83     68.14 o 
   6   4  12      704.01      785.67     38.45 o 
   7   4  12      457.19      548.03     31.15 o 
   8   4  12      971.27     1027.08     46.44 o 
   9   4  12     1269.92     1307.20     57.09 o 
  10   4  12       38.25       37.58     15.83 o 
  11   4  12        0.89       19.60     18.06 o 
  12   4  12      762.90      722.32     46.00 o 
  13   4  12      140.29      167.99     32.44 o 
  14   4  12        4.68      -10.87     23.24 o 
  15   4  12       54.53       16.51     32.11 o 
   1   5  12      762.00      740.52     32.63 o 
   2   5  12      639.89      579.18     29.40 o 
   3   5  12     1547.47     1426.91     45.40 o 
   4   5  12      700.64      731.96     34.24 o 
   5   5  12     1896.61     1793.57     52.94 o 
   6   5  12     2173.13     2149.81     65.66 o 
   7   5  12      179.77      180.96     23.84 o 
   8   5  12       23.83       41.85     16.56 o 
   9   5  12      105.95       59.20     24.52 o 
  10   5  12      197.34      168.49     28.63 o 
  11   5  12      653.97      645.20     49.92 o 
  12   5  12       89.54      115.84     28.71 o 
  13   5  12      248.43      265.86     47.82 o 
  14   5  12      299.43      266.26     49.58 o 
   0   6  12     1760.01     1678.70     75.57 o 
   1   6  12      267.02      275.32     23.04 o 
   2   6  12       12.33       18.00     13.36 o 
   3   6  12       67.85       55.70     13.39 o 
   4   6  12     1559.14     1579.55     55.75 o 
   5   6  12       51.79       50.98     17.29 o 
   6   6  12      113.55       93.98     19.78 o 
   7   6  12     1151.88     1237.84     56.88 o 
   8   6  12      506.89      543.90     37.72 o 
   9   6  12       86.88      112.86     21.96 o 
  10   6  12       40.97       53.32     33.16 o 
  11   6  12      148.44      115.71     29.44 o 
  12   6  12      177.54      233.67     36.05 o 
  13   6  12      168.78      110.54     31.21 o 
  14   6  12        3.38      -37.60     41.09 o 
   1   7  12       30.34       40.21     17.05 o 
   2   7  12     1282.37     1340.81     53.86 o 
   3   7  12      942.30      943.48     45.73 o 
   4   7  12       51.41       28.68     13.92 o 
   5   7  12      165.53      177.66     20.78 o 
   6   7  12      197.57      191.91     26.09 o 
   7   7  12       67.55       50.08     17.88 o 
   8   7  12        1.24        6.52     15.33 o 
   9   7  12        2.47        7.70     18.96 o 
  10   7  12      113.50       65.30     25.66 o 
  11   7  12      246.49      224.11     44.16 o 
  12   7  12        9.25      -22.26     20.35 o 
  13   7  12        0.12      -17.83     24.91 o 
   0   8  12      315.52      269.62     45.96 o 
   1   8  12      204.70      136.72     28.15 o 
   2   8  12       27.28       28.51     17.77 o 
   3   8  12       23.85       15.03     14.47 o 
   4   8  12      374.48      334.19     54.74 o 
   5   8  12     1097.65     1240.56     86.06 o 
   6   8  12       27.62       -5.43     17.97 o 
   7   8  12       11.06        7.60     19.60 o 
   8   8  12       45.69       31.12     22.76 o 
   9   8  12        7.21       -2.40     20.13 o 
  10   8  12        3.28      -19.00     20.42 o 
  11   8  12       24.78        7.90     23.36 o 
  12   8  12      106.04       74.77     29.08 o 
   1   9  12      199.76      181.12     28.58 o 
   2   9  12      238.21      268.68     43.75 o 
   3   9  12      239.54      263.11     45.54 o 
   4   9  12        0.05       -6.23     16.93 o 
   5   9  12       55.94       31.02     22.00 o 
   6   9  12        5.47       13.45     20.73 o 
   7   9  12       40.33       32.27     21.67 o 
   8   9  12       36.76       59.46     25.70 o 
   9   9  12        3.56       -0.23     22.14 o 
  10   9  12      169.42      209.05     36.72 o 
  11   9  12        0.63      -29.57     24.95 o 
   0  10  12       72.96       40.56     31.43 o 
   1  10  12       27.15       28.25     22.00 o 
   2  10  12      238.16      170.31     30.92 o 
   3  10  12       60.63       71.72     24.87 o 
   4  10  12      351.44      357.06     44.68 o 
   5  10  12       10.66        7.08     27.29 o 
   6  10  12        0.32       -7.66     21.56 o 
   7  10  12       10.05        6.14     21.52 o 
   8  10  12       15.06       -2.72     23.70 o 
   9  10  12        0.31        5.63     25.12 o 
   1  11  12        0.38       31.73     23.63 o 
   2  11  12        7.30        9.10     23.04 o 
   3  11  12        9.94       -9.30     22.52 o 
   4  11  12      163.70      137.71     32.06 o 
   5  11  12        5.72       -1.38     26.17 o 
   6  11  12        0.44      -30.39     20.26 o 
   7  11  12        0.03       -8.51     24.03 o 
   0  12  12        0.16      -26.29     30.70 o 
   1  12  12        0.15        5.31     23.11 o 
   2  12  12       14.65       11.89     24.97 o 
   3  12  12       18.17      -22.94     23.57 o 
   4  12  12        6.84      -22.65     26.49 o 
   1   1  13      601.01      627.31     19.40 o 
   2   1  13     3079.44     3531.50     55.27 o 
   3   1  13      776.15      845.72     22.94 o 
   4   1  13      112.62      120.62     11.23 o 
   5   1  13      672.03      766.31     26.05 o 
   6   1  13       93.77       94.14     15.84 o 
   7   1  13      107.94      128.47     11.90 o 
   8   1  13      200.77      234.94     18.92 o 
   9   1  13      179.42      194.40     24.36 o 
  10   1  13     1508.01     1469.15     44.64 o 
  11   1  13        6.36        9.80     12.67 o 
  12   1  13        0.26      -11.78     14.95 o 
  13   1  13       41.48       57.52     20.94 o 
  14   1  13       38.98       26.63     20.88 o 
  15   1  13       43.18       44.61     22.82 o 
   0   2  13      270.48      245.99     18.10 o 
   1   2  13       81.46       45.66      6.28 o 
   2   2  13      167.11      192.51     17.02 o 
   3   2  13      196.08      206.65     12.00 o 
   4   2  13     1879.15     1978.40     39.42 o 
   5   2  13     1614.86     1612.71     35.10 o 
   6   2  13       27.54       24.39      7.34 o 
   7   2  13      949.84     1050.44     31.25 o 
   8   2  13       47.42       28.55      9.73 o 
   9   2  13      217.35      205.77     18.29 o 
  10   2  13       44.10       39.87     13.39 o 
  11   2  13        0.64       -5.30     13.53 o 
  12   2  13      379.10      347.64     31.78 o 
  13   2  13      106.35      122.76     23.81 o 
  14   2  13       11.95       -2.27     18.78 o 
  15   2  13      114.10       74.08     24.28 o 
   1   3  13      684.19      701.02     26.77 o 
   2   3  13     3793.97     3664.39     82.93 o 
   3   3  13      706.18      708.38     26.07 o 
   4   3  13       52.00       37.85      9.50 o 
   5   3  13      123.82       89.91     13.90 o 
   6   3  13      341.87      325.20     20.19 o 
   7   3  13      703.95      684.74     30.39 o 
   8   3  13      118.04      118.87     15.45 o 
   9   3  13      767.06      720.32     33.78 o 
  10   3  13     1487.28     1457.85     49.55 o 
  11   3  13       54.22       38.48     17.03 o 
  12   3  13       11.60       15.18     18.26 o 
  13   3  13       79.75       99.64     25.70 o 
  14   3  13      118.79      107.33     28.29 o 
  15   3  13        1.55       -5.31     23.61 o 
   0   4  13      638.95      769.84     45.91 o 
   1   4  13      475.41      478.61     26.38 o 
   2   4  13       14.71        5.80      8.16 o 
   3   4  13        0.82        5.15      7.98 o 
   4   4  13       71.46       61.64     13.34 o 
   5   4  13       96.56       66.06     11.61 o 
   6   4  13      294.07      335.77     30.51 o 
   7   4  13      224.56      208.40     21.67 o 
   8   4  13      865.15      859.34     40.38 o 
   9   4  13       35.18       22.86     14.66 o 
  10   4  13        0.13        7.19     15.94 o 
  11   4  13      179.31      131.98     27.63 o 
  12   4  13      183.67      113.44     29.71 o 
  13   4  13        0.92      -16.48     27.24 o 
  14   4  13        0.96       -0.37     27.08 o 
   1   5  13      476.47      511.94     29.07 o 
   2   5  13       56.05       36.13     13.58 o 
   3   5  13        2.41       -7.98      9.07 o 
   4   5  13       39.04       36.39     11.18 o 
   5   5  13      471.29      533.70     28.31 o 
   6   5  13      798.95      842.64     39.93 o 
   7   5  13       12.27       -1.75     13.95 o 
   8   5  13        0.02        8.30     15.53 o 
   9   5  13      417.97      392.21     33.62 o 
  10   5  13      181.99      274.30     43.35 o 
  11   5  13       92.06       34.10     29.76 o 
  12   5  13        0.91      -10.49     20.65 o 
  13   5  13      279.23      322.66     49.37 o 
  14   5  13      228.32      258.68     54.63 o 
   0   6  13     2584.25     2401.47     93.31 o 
   1   6  13      570.50      559.45     31.58 o 
   2   6  13      127.15      125.57     17.54 o 
   3   6  13       17.07       11.61     11.21 o 
   4   6  13       18.81       19.31     13.53 o 
   5   6  13      386.83      396.85     42.18 o 
   6   6  13       50.37       29.74     19.33 o 
   7   6  13       15.08        2.26     14.34 o 
   8   6  13     1350.36     1472.85     78.03 o 
   9   6  13      246.34      186.36     26.75 o 
  10   6  13       15.15       -9.47     19.44 o 
  11   6  13       12.72       20.33     23.22 o 
  12   6  13      397.35      529.29     66.64 o 
  13   6  13      115.62      110.90     32.43 o 
   1   7  13     2047.09     2149.17     69.34 o 
   2   7  13      258.81      300.62     28.56 o 
   3   7  13      901.55      887.68     73.86 o 
   4   7  13      260.45      213.61     42.77 o 
   5   7  13      148.80      183.98     21.89 o 
   6   7  13      944.83      886.73     48.15 o 
   7   7  13      484.24      460.82     37.21 o 
   8   7  13        9.55      -10.34     16.11 o 
   9   7  13        0.66       -5.27     17.46 o 
  10   7  13      325.61      359.21     43.08 o 
  11   7  13       10.74       -0.49     22.65 o 
  12   7  13       16.40        4.82     24.05 o 
   0   8  13     2713.77     2681.52    131.48 o 
   1   8  13       57.27       18.76     23.46 o 
   2   8  13       38.52       28.21     18.07 o 
   3   8  13      835.46      955.12     69.06 o 
   4   8  13     1149.53     1177.67     54.50 o 
   5   8  13       62.09       91.97     19.28 o 
   6   8  13        1.26       10.34     15.97 o 
   7   8  13       31.15       34.41     18.39 o 
   8   8  13      735.13      762.72     47.57 o 
   9   8  13       46.79       21.34     21.08 o 
  10   8  13       56.45       22.92     23.66 o 
  11   8  13       57.63       45.96     25.20 o 
   1   9  13       25.13       27.45     17.96 o 
   2   9  13     1752.94     1706.05     75.15 o 
   3   9  13       35.24       16.26     18.76 o 
   4   9  13       73.49       57.08     24.21 o 
   5   9  13       41.85      100.75     30.29 o 
   6   9  13      631.47      682.28     82.08 o 
   7   9  13      173.09      224.14     34.13 o 
   8   9  13       30.43       41.29     22.65 o 
   9   9  13      245.19      202.46     53.06 o 
  10   9  13      651.26      754.85     60.84 o 
   0  10  13      822.40      932.47    101.98 o 
   1  10  13       71.68       91.21     29.60 o 
   2  10  13       41.36       38.23     21.52 o 
   3  10  13      253.23      294.11     37.92 o 
   4  10  13      768.55      684.24     52.83 o 
   5  10  13      105.39       85.81     37.92 o 
   6  10  13       10.83       -9.72     19.53 o 
   7  10  13      194.11      268.30     39.52 o 
   8  10  13      402.82      462.77     49.92 o 
   9  10  13        1.39        1.62     24.16 o 
   1  11  13      123.14      128.95     33.16 o 
   2  11  13      764.14      821.36     95.44 o 
   3  11  13      169.51      148.30     33.07 o 
   4  11  13        0.11      -31.00     20.70 o 
   5  11  13       29.98       19.08     32.76 o 
   6  11  13      233.63      217.86     38.54 o 
   7  11  13       52.63       43.68     27.63 o 
   0  12  13      292.12      351.56     81.81 o 
   1  12  13       48.15       62.01     31.39 o 
   2  12  13        1.52       20.70     27.11 o 
   3  12  13       22.04      -14.37     24.34 o 
   0   0  14     1820.36     1975.46     86.96 o 
   1   0  14     2842.35     2519.02    121.04 o 
   2   0  14     1542.40     1680.58     63.22 o 
   3   0  14     1204.25     1002.96     63.66 o 
   4   0  14       20.26       18.95      9.54 o 
   5   0  14     1767.07     1666.36     51.66 o 
   6   0  14       42.89       42.93     12.87 o 
   7   0  14     1722.20     1764.20     71.63 o 
   8   0  14        5.91       17.20     13.01 o 
   9   0  14     1145.01     1238.63     71.01 o 
  10   0  14      819.90      806.39     48.35 o 
  11   0  14      152.51      176.59     50.63 o 
  12   0  14       83.57       56.11     28.37 o 
  13   0  14      412.84      427.29     62.80 o 
  14   0  14      225.12      124.70     43.92 o 
  15   0  14      203.42      247.80     47.82 o 
   1   1  14     1865.27     1772.82     34.99 o 
   2   1  14      304.47      316.22     13.42 o 
   3   1  14     6473.91     6492.74     99.12 o 
   4   1  14      250.99      253.25     16.36 o 
   5   1  14     2287.02     2454.51     56.17 o 
   6   1  14      471.79      466.13     20.28 o 
   7   1  14      509.95      562.60     22.19 o 
   8   1  14      262.72      252.30     19.95 o 
   9   1  14      204.89      173.27     19.47 o 
  10   1  14        0.42       -3.36     12.61 o 
  11   1  14      224.97      264.07     23.80 o 
  12   1  14      250.96      214.94     28.00 o 
  13   1  14       29.19       47.22     20.40 o 
  14   1  14        0.26       15.36     21.29 o 
  15   1  14      144.22      119.36     27.97 o 
   0   2  14     1329.82     1511.98     51.97 o 
   1   2  14     9369.46     9504.52    155.66 o 
   2   2  14       86.99       87.81     11.09 o 
   3   2  14     1488.83     1393.14     37.02 o 
   4   2  14        3.91        3.02      7.77 o 
   5   2  14     5049.95     5351.87     91.58 o 
   6   2  14        5.18        8.84      7.81 o 
   7   2  14     1747.55     1836.26     53.32 o 
   8   2  14       67.39       61.63     13.31 o 
   9   2  14      395.85      433.69     31.56 o 
  10   2  14        6.42        8.12     13.97 o 
  11   2  14       26.20        9.84     15.18 o 
  12   2  14       22.00       14.42     17.66 o 
  13   2  14      145.98      187.07     30.62 o 
  14   2  14       14.06      -20.14     22.46 o 
  15   2  14       89.37      100.84     30.03 o 
   1   3  14     3613.27     3483.78     73.69 o 
   2   3  14      200.75      140.44     17.09 o 
   3   3  14     1871.45     1893.29     48.87 o 
   4   3  14        0.15        2.32      7.46 o 
   5   3  14     1460.66     1441.67     39.73 o 
   6   3  14      196.00      176.72     24.87 o 
   7   3  14     1374.96     1403.77     45.24 o 
   8   3  14       38.90       17.91     12.30 o 
   9   3  14      612.31      685.15     41.46 o 
  10   3  14      680.84      706.49     43.30 o 
  11   3  14      756.17      794.34     48.48 o 
  12   3  14       29.32       17.13     21.34 o 
  13   3  14      445.21      561.29     69.29 o 
  14   3  14       23.07       13.78     26.91 o 
   0   4  14      241.28      170.95     32.37 o 
   1   4  14     1740.79     1568.05     48.44 o 
   2   4  14       18.94       -1.86      8.66 o 
   3   4  14     1731.58     1742.62     48.65 o 
   4   4  14      263.44      277.66     23.03 o 
   5   4  14      105.20       86.52     12.97 o 
   6   4  14      144.66      138.60     16.02 o 
   7   4  14     1896.88     2023.39    116.53 o 
   8   4  14      219.79      252.39     35.62 o 
   9   4  14      383.15      279.57     56.38 o 
  10   4  14      301.24      309.06     47.93 o 
  11   4  14      531.16      521.57     68.10 o 
  12   4  14      135.18       88.99     27.97 o 
  13   4  14      699.55      666.73     66.07 o 
  14   4  14        0.26       35.69     33.99 o 
   1   5  14     2574.09     2515.11     67.57 o 
   2   5  14      984.71      879.30     37.28 o 
   3   5  14     1210.44     1126.39     42.93 o 
   4   5  14       12.30        1.76     10.31 o 
   5   5  14     1182.78     1187.47     64.83 o 
   6   5  14       12.03       -4.86     11.29 o 
   7   5  14      795.22      777.13     46.01 o 
   8   5  14      177.86      200.38     25.76 o 
   9   5  14      428.25      543.57     39.89 o 
  10   5  14       89.32       56.99     19.64 o 
  11   5  14      686.28      811.19     56.70 o 
  12   5  14        1.04       12.66     23.49 o 
  13   5  14      286.96      251.36     39.89 o 
   0   6  14     1094.11     1190.11     68.70 o 
   1   6  14      593.33      554.34     32.41 o 
   2   6  14       97.89       56.55     15.62 o 
   3   6  14      415.38      423.13     29.69 o 
   4   6  14      722.74      726.38     34.76 o 
   5   6  14     1342.39     1416.19     51.27 o 
   6   6  14        5.14       -4.35     14.29 o 
   7   6  14       56.95       36.58     16.49 o 
   8   6  14        5.96       22.12     16.83 o 
   9   6  14      488.17      518.83     52.78 o 
  10   6  14        7.45        9.63     22.53 o 
  11   6  14       15.50       -5.79     20.49 o 
  12   6  14        7.43        9.19     24.97 o 
  13   6  14      119.10       83.03     31.42 o 
   1   7  14      129.95      117.72     21.72 o 
   2   7  14      121.03       93.31     18.13 o 
   3   7  14      700.30      702.30     41.93 o 
   4   7  14      153.86      146.79     22.74 o 
   5   7  14      553.87      587.79     35.97 o 
   6   7  14       40.44       33.90     17.22 o 
   7   7  14      204.00      258.52     35.34 o 
   8   7  14       49.16       11.22     18.61 o 
   9   7  14       87.67      113.45     25.60 o 
  10   7  14        5.08       -4.73     21.14 o 
  11   7  14      137.75      108.88     30.14 o 
  12   7  14        2.18       17.31     27.07 o 
   0   8  14       32.78       20.94     26.01 o 
   1   8  14       22.84        7.63     16.44 o 
   2   8  14        1.97        5.01     15.38 o 
   3   8  14      320.01      314.45     34.02 o 
   4   8  14        4.13       14.68     18.26 o 
   5   8  14       74.67       81.98     19.31 o 
   6   8  14      134.84       99.02     29.74 o 
   7   8  14       90.02       84.74     24.16 o 
   8   8  14       29.57       24.06     19.77 o 
   9   8  14      130.08      197.87     40.44 o 
  10   8  14       10.97       35.06     22.94 o 
  11   8  14       89.25       44.95     25.87 o 
   1   9  14        0.41       -8.98     24.75 o 
   2   9  14        8.77       15.25     19.78 o 
   3   9  14      239.99      187.15     37.85 o 
   4   9  14       78.65       53.94     22.97 o 
   5   9  14      129.51      142.25     28.87 o 
   6   9  14       23.89       17.61     20.99 o 
   7   9  14       73.81       59.25     27.06 o 
   8   9  14       65.13       58.70     25.22 o 
   9   9  14        6.11      -10.23     24.64 o 
  10   9  14       11.45        2.02     24.37 o 
   0  10  14       80.08      107.59     41.21 o 
   1  10  14       66.58       12.02     22.67 o 
   2  10  14        4.16      -25.81     18.14 o 
   3  10  14        9.87        3.19     21.35 o 
   4  10  14        2.79       19.10     23.01 o 
   5  10  14      200.71      159.29     31.86 o 
   6  10  14        1.84       19.95     23.37 o 
   7  10  14        3.52        3.15     23.32 o 
   8  10  14       39.44       62.02     29.69 o 
   1  11  14        5.17      -10.98     21.25 o 
   2  11  14        2.90      -16.46     21.13 o 
   3  11  14       13.69       14.34     24.84 o 
   4  11  14       10.05        3.35     27.94 o 
   5  11  14       32.60      -21.39     28.90 o 
   6  11  14       37.45       33.01     24.29 o 
   0  12  14        1.65      -18.35     35.89 o 
   1   1  15      310.58      360.69     27.01 o 
   2   1  15        0.28        0.81      6.07 o 
   3   1  15        1.56        2.93      6.65 o 
   4   1  15        9.57        6.01      6.93 o 
   5   1  15      316.61      359.72     18.98 o 
   6   1  15     1196.85     1287.71     32.77 o 
   7   1  15      253.67      269.72     16.75 o 
   8   1  15       50.42       49.37     12.46 o 
   9   1  15      305.58      322.03     23.36 o 
  10   1  15        0.14        4.56     13.07 o 
  11   1  15      126.41      114.28     18.77 o 
  12   1  15       15.45       31.03     19.13 o 
  13   1  15       86.61       48.03     23.66 o 
  14   1  15       40.51       33.72     26.53 o 
   0   2  15     1854.53     1841.40     72.93 o 
   1   2  15      183.34      199.83     19.55 o 
   2   2  15        4.70       -2.55      7.07 o 
   3   2  15       27.15       -0.11      8.44 o 
   4   2  15       45.04       18.09      9.18 o 
   5   2  15        1.97        1.91      8.62 o 
   6   2  15       78.96       49.21     11.13 o 
   7   2  15       52.22       32.01     13.69 o 
   8   2  15      295.75      300.66     24.31 o 
   9   2  15       23.13        4.29     15.13 o 
  10   2  15      254.49      220.20     33.58 o 
  11   2  15        2.77        1.07     17.78 o 
  12   2  15        3.75      -15.53     19.02 o 
  13   2  15        5.84      -14.28     25.16 o 
  14   2  15       45.45       91.21     32.07 o 
   1   3  15       21.71       18.45     10.31 o 
   2   3  15      735.02      719.49     42.62 o 
   3   3  15      344.97      380.14     21.72 o 
   4   3  15      547.11      520.69     25.59 o 
   5   3  15      419.17      410.47     23.12 o 
   6   3  15     1324.37     1391.95     41.15 o 
   7   3  15      181.73      215.32     23.08 o 
   8   3  15       16.03        7.59     12.37 o 
   9   3  15        6.72       17.27     15.23 o 
  10   3  15       23.98        6.87     16.92 o 
  11   3  15       30.78       10.73     19.28 o 
  12   3  15       23.51        8.45     18.64 o 
  13   3  15      105.22      102.17     32.69 o 
  14   3  15       14.52       19.61     28.70 o 
   0   4  15      406.93      410.46     46.91 o 
   1   4  15      386.69      358.81     25.31 o 
   2   4  15      581.60      485.45     26.45 o 
   3   4  15      366.55      325.24     20.95 o 
   4   4  15      146.56      125.38     14.83 o 
   5   4  15      145.04      151.38     21.70 o 
   6   4  15      695.98      654.35     29.63 o 
   7   4  15        1.96      -10.80     11.79 o 
   8   4  15      126.36      104.09     19.15 o 
   9   4  15      236.30      311.76     29.69 o 
  10   4  15        1.74       -3.49     15.64 o 
  11   4  15       13.85      -11.16     22.38 o 
  12   4  15      284.86      294.07     39.12 o 
  13   4  15        0.58       -6.27     28.25 o 
  14   4  15        1.63        7.80     33.30 o 
   1   5  15       71.37       50.19     21.13 o 
   2   5  15        5.79       14.36     11.83 o 
   3   5  15       43.18       44.82     13.70 o 
   4   5  15      221.52      209.42     23.59 o 
   5   5  15       40.43       24.41     12.77 o 
   6   5  15      360.06      300.59     26.67 o 
   7   5  15      476.51      466.73     43.99 o 
   8   5  15      424.72      376.08     34.13 o 
   9   5  15       36.50       -5.81     16.95 o 
  10   5  15      553.34      543.62     60.08 o 
  11   5  15        7.19        8.44     23.24 o 
  12   5  15        9.62        4.96     24.75 o 
  13   5  15       62.90       26.82     26.78 o 
   0   6  15      169.49      234.62     32.78 o 
   1   6  15       99.97       77.11     15.65 o 
   2   6  15     1063.56     1040.71     44.55 o 
   3   6  15      382.04      375.03     29.23 o 
   4   6  15     1664.84     1855.37     55.37 o 
   5   6  15      210.64      189.57     22.73 o 
   6   6  15       86.28       35.11     18.30 o 
   7   6  15        0.14        6.46     15.94 o 
   8   6  15      336.77      453.10     44.06 o 
   9   6  15      234.20      160.19     27.24 o 
  10   6  15       10.52       12.41     22.10 o 
  11   6  15        2.61      -24.55     22.51 o 
  12   6  15      126.31      156.27     38.50 o 
   1   7  15      943.86      814.61     40.84 o 
   2   7  15      973.83     1048.20     46.29 o 
   3   7  15        5.86       21.18     15.81 o 
   4   7  15        0.13       16.56     15.68 o 
   5   7  15       10.18       -4.25     14.19 o 
   6   7  15      481.66      458.79     38.26 o 
   7   7  15      102.52       95.63     34.44 o 
   8   7  15        0.59      -25.05     16.70 o 
   9   7  15       33.24       21.79     20.36 o 
  10   7  15      227.52      324.92     41.00 o 
  11   7  15       20.66        1.83     21.11 o 
   0   8  15       58.14       69.76     29.34 o 
   1   8  15      100.80       90.90     20.67 o 
   2   8  15        0.35      -12.06     14.38 o 
   3   8  15        1.20       -6.24     15.75 o 
   4   8  15      727.43      781.55     47.70 o 
   5   8  15        6.41       -4.70     16.60 o 
   6   8  15        9.84       10.96     18.58 o 
   7   8  15       34.50        4.49     18.35 o 
   8   8  15      610.92      749.44     65.51 o 
   9   8  15        5.85       -0.65     20.23 o 
  10   8  15       11.69       18.13     24.75 o 
   1   9  15        0.08        7.75     19.32 o 
   2   9  15      698.07      676.17     50.86 o 
   3   9  15       11.44       10.33     21.19 o 
   4   9  15       84.72       98.12     27.34 o 
   5   9  15       37.00       20.59     20.12 o 
   6   9  15      435.29      448.73     74.05 o 
   7   9  15       57.06       42.05     25.44 o 
   8   9  15        0.04        2.79     23.62 o 
   9   9  15        5.12      -21.20     23.32 o 
   0  10  15      866.11      974.84     87.87 o 
   1  10  15       68.87       77.61     25.10 o 
   2  10  15        1.69      -13.12     21.75 o 
   3  10  15       62.67       34.31     22.98 o 
   4  10  15      576.71      608.86     60.43 o 
   5  10  15       53.83       35.01     23.30 o 
   6  10  15        9.55       -0.68     24.16 o 
   7  10  15       25.43       10.12     23.83 o 
   1  11  15        2.55       -4.48     23.12 o 
   2  11  15      543.07      563.37     53.18 o 
   3  11  15       57.90       40.50     32.03 o 
   4  11  15        3.54      -26.38     26.11 o 
   5  11  15       48.48       26.69     30.72 o 
   0   0  16       74.51       84.16     21.11 o 
   1   0  16     3970.14     4197.05    209.74 o 
   2   0  16        4.74        3.34      8.51 o 
   3   0  16     1862.56     1910.08     64.01 o 
   4   0  16      423.42      539.32     36.23 o 
   5   0  16     4043.62     4338.92    105.32 o 
   6   0  16     1933.40     1889.79     59.60 o 
   7   0  16     6596.01     7119.42    160.22 o 
   8   0  16      107.32      141.41     25.23 o 
   9   0  16      572.08      627.36     48.04 o 
  10   0  16      556.70      647.46     46.43 o 
  11   0  16      177.60      218.58     32.71 o 
  12   0  16     1719.44     1886.17    130.76 o 
  13   0  16       71.36      112.30     37.35 o 
  14   0  16       45.02       49.62     43.05 o 
   1   1  16     4611.54     4861.41     89.61 o 
   2   1  16     3123.54     3353.31     67.90 o 
   3   1  16      285.89      251.76     17.56 o 
   4   1  16      125.48      120.52     13.86 o 
   5   1  16      708.44      787.11     29.78 o 
   6   1  16     1162.43     1206.03     40.08 o 
   7   1  16     2644.69     2769.14     65.72 o 
   8   1  16       32.99       30.28     17.19 o 
   9   1  16      364.94      382.75     27.51 o 
  10   1  16     1069.22     1202.22     46.19 o 
  11   1  16      435.71      599.20     35.42 o 
  12   1  16        0.77       23.36     18.32 o 
  13   1  16      296.94      402.70     39.98 o 
  14   1  16      173.78      143.29     38.34 o 
   0   2  16     3543.30     3754.00    123.35 o 
   1   2  16     1910.21     1901.70     58.70 o 
   2   2  16      712.88      681.45     28.48 o 
   3   2  16      311.94      296.09     21.13 o 
   4   2  16     3142.79     3508.28     72.33 o 
   5   2  16      514.39      493.17     25.20 o 
   6   2  16        2.20       10.07     10.56 o 
   7   2  16      739.72      743.32     34.36 o 
   8   2  16      111.28       88.94     19.28 o 
   9   2  16      521.57      588.68     36.82 o 
  10   2  16      722.68      826.16     43.50 o 
  11   2  16      524.92      449.18     35.03 o 
  12   2  16      285.20      355.77     38.43 o 
  13   2  16      219.22      296.60     42.83 o 
  14   2  16        0.10       60.79     27.93 o 
   1   3  16     1117.96     1068.51     52.04 o 
   2   3  16     1090.06     1124.28     46.37 o 
   3   3  16     1724.36     1689.01     44.64 o 
   4   3  16       10.86       15.80     10.21 o 
   5   3  16     1118.20     1145.90     37.85 o 
   6   3  16      758.10      724.76     30.91 o 
   7   3  16       10.49        7.37     15.20 o 
   8   3  16        0.30       -4.92     12.60 o 
   9   3  16     1708.65     1777.42     60.98 o 
  10   3  16      250.94      276.53     29.05 o 
  11   3  16      187.73      218.93     31.04 o 
  12   3  16      117.84       95.70     27.69 o 
  13   3  16      111.54      118.38     36.14 o 
   0   4  16      271.35      308.38     35.13 o 
   1   4  16      334.80      292.19     23.98 o 
   2   4  16       32.32       29.87     11.36 o 
   3   4  16      470.07      556.58     30.74 o 
   4   4  16     1243.83     1239.59     57.13 o 
   5   4  16      164.17      185.81     20.01 o 
   6   4  16      624.96      605.34     53.37 o 
   7   4  16      221.12      264.63     24.19 o 
   8   4  16      395.72      375.22     35.54 o 
   9   4  16      474.91      473.50     52.79 o 
  10   4  16        3.24       20.52     18.23 o 
  11   4  16      431.48      424.13     48.04 o 
  12   4  16      435.95      519.40     49.83 o 
  13   4  16      273.74      368.48     54.31 o 
   1   5  16       41.16       51.91     14.35 o 
   2   5  16      322.77      357.84     27.61 o 
   3   5  16     1240.77     1300.52     45.36 o 
   4   5  16       59.46       24.63     13.23 o 
   5   5  16      691.73      837.05     63.79 o 
   6   5  16      121.38       95.50     18.99 o 
   7   5  16      513.92      555.98     35.59 o 
   8   5  16       43.16       22.94     19.09 o 
   9   5  16      573.07      631.10     51.68 o 
  10   5  16       28.52       26.71     20.50 o 
  11   5  16      105.10      139.31     31.53 o 
  12   5  16       99.97       41.20     34.70 o 
  13   5  16       15.50       14.20     25.64 o 
   0   6  16       41.55       16.16     18.73 o 
   1   6  16      464.87      446.50     31.30 o 
   2   6  16      784.94      777.10     43.62 o 
   3   6  16     1762.05     1917.32     63.72 o 
   4   6  16     1449.64     1312.26     55.80 o 
   5   6  16      343.52      293.55     27.79 o 
   6   6  16       49.13       56.60     19.44 o 
   7   6  16       70.08       56.00     20.62 o 
   8   6  16       50.39       28.09     19.72 o 
   9   6  16      190.79      189.11     28.86 o 
  10   6  16       53.43       42.87     23.63 o 
  11   6  16       29.39       25.35     25.14 o 
  12   6  16       14.14       -7.36     24.34 o 
   1   7  16      514.84      465.78     37.86 o 
   2   7  16       93.24       78.46     18.17 o 
   3   7  16       64.48       69.54     18.60 o 
   4   7  16       34.95       34.45     16.04 o 
   5   7  16       94.78       41.32     16.77 o 
   6   7  16      202.73      206.15     36.64 o 
   7   7  16      692.56      615.72     44.87 o 
   8   7  16        7.08        8.32     19.57 o 
   9   7  16       15.77       13.35     19.18 o 
  10   7  16       72.98      112.36     29.49 o 
  11   7  16       39.94       48.25     26.74 o 
   0   8  16      129.16       84.32     27.91 o 
   1   8  16      142.65       86.91     20.84 o 
   2   8  16       61.87       37.42     18.36 o 
   3   8  16      108.52       87.41     23.11 o 
   4   8  16       40.59       31.39     18.53 o 
   5   8  16      353.33      350.97     35.66 o 
   6   8  16       19.97       11.37     19.18 o 
   7   8  16      132.55       94.31     24.85 o 
   8   8  16       25.09       69.52     24.49 o 
   9   8  16       39.55       32.85     26.23 o 
  10   8  16       25.46       17.12     26.95 o 
   1   9  16      100.20      120.09     26.54 o 
   2   9  16       36.24       11.84     22.65 o 
   3   9  16       86.04       58.76     25.49 o 
   4   9  16       76.48       39.76     21.84 o 
   5   9  16       11.50        6.22     22.45 o 
   6   9  16       54.77       41.07     24.17 o 
   7   9  16       26.53       64.87     27.54 o 
   8   9  16       28.37       19.10     29.93 o 
   0  10  16        0.17      -28.02     30.11 o 
   1  10  16       62.94       31.30     24.16 o 
   2  10  16       25.10        9.10     22.00 o 
   3  10  16        6.14       -4.23     22.95 o 
   4  10  16        0.92      -13.16     24.23 o 
   5  10  16       40.83       25.96     22.83 o 
   6  10  16       31.81        2.53     24.05 o 
   1  11  16       19.05       42.38     29.26 o 
   2  11  16       60.72       25.10     26.10 o 
   3  11  16       11.41      -28.94     21.87 o 
   1   1  17       54.72       41.90      9.98 o 
   2   1  17     1116.59     1123.03     41.00 o 
   3   1  17      352.46      378.27     32.40 o 
   4   1  17      276.67      258.04     19.11 o 
   5   1  17      188.40      197.98     17.94 o 
   6   1  17      367.11      426.97     29.07 o 
   7   1  17        4.53       -9.76     11.93 o 
   8   1  17      323.02      329.35     28.61 o 
   9   1  17       68.41       43.11     18.89 o 
  10   1  17      210.40      263.55     40.29 o 
  11   1  17      103.64       48.21     18.32 o 
  12   1  17        1.18      -11.32     22.08 o 
  13   1  17       95.02      114.89     34.40 o 
   0   2  17      244.54      210.62     26.53 o 
   1   2  17      148.00      172.95     21.72 o 
   2   2  17       33.94       37.92     11.93 o 
   3   2  17       18.82       18.07     10.32 o 
   4   2  17       74.58       47.61     11.93 o 
   5   2  17      273.97      285.22     21.16 o 
   6   2  17       23.21       43.07     12.46 o 
   7   2  17      519.44      574.24     40.86 o 
   8   2  17        2.99        7.63     15.75 o 
   9   2  17       69.99       51.60     19.53 o 
  10   2  17      172.88      152.17     25.28 o 
  11   2  17       13.73       12.32     18.68 o 
  12   2  17        0.11       30.12     22.41 o 
  13   2  17        2.61      -37.10     25.16 o 
   1   3  17      819.27      834.30     34.27 o 
   2   3  17        1.46       10.19     10.55 o 
   3   3  17       12.26        0.49     10.78 o 
   4   3  17       28.51       18.68     11.22 o 
   5   3  17       19.30        9.58     10.86 o 
   6   3  17      191.94      176.38     18.63 o 
   7   3  17      196.56      147.16     20.24 o 
   8   3  17      261.13      290.56     27.84 o 
   9   3  17        1.76       -0.46     15.05 o 
  10   3  17       30.79        6.73     17.54 o 
  11   3  17        2.75       -6.67     18.18 o 
  12   3  17        6.15      -11.92     23.20 o 
  13   3  17       40.77       52.07     31.68 o 
   0   4  17     2520.26     2622.32    101.34 o 
   1   4  17      316.91      323.37     26.42 o 
   2   4  17       30.20       12.96     12.05 o 
   3   4  17       65.80       75.46     15.19 o 
   4   4  17      266.50      246.27     22.38 o 
   5   4  17      392.84      408.23     27.72 o 
   6   4  17       67.79       47.84     15.07 o 
   7   4  17      344.92      323.07     27.07 o 
   8   4  17       71.08       81.51     18.72 o 
   9   4  17      262.06      279.97     28.92 o 
  10   4  17        7.54        2.34     18.52 o 
  11   4  17       73.43       32.64     24.53 o 
  12   4  17       78.27       55.03     28.26 o 
  13   4  17       90.89       68.79     31.33 o 
   1   5  17      933.82     1008.21     44.15 o 
   2   5  17     2748.97     2850.99     77.69 o 
   3   5  17       22.95       12.14     12.99 o 
   4   5  17       79.45       29.71     20.29 o 
   5   5  17       32.91       16.09     13.79 o 
   6   5  17       16.88       13.09     15.60 o 
   7   5  17      299.27      387.06     31.84 o 
   8   5  17       21.61       30.79     17.73 o 
   9   5  17      431.88      455.94     39.63 o 
  10   5  17      145.92      122.39     26.60 o 
  11   5  17      260.28      248.03     49.44 o 
  12   5  17        0.12       -3.79     24.22 o 
   0   6  17     1917.70     2203.63     95.52 o 
   1   6  17      347.25      358.82     29.47 o 
   2   6  17        4.16       -2.96     13.30 o 
   3   6  17      268.51      229.41     23.44 o 
   4   6  17      469.66      548.29     33.38 o 
   5   6  17        8.30       17.24     14.48 o 
   6   6  17       29.03       32.83     19.76 o 
   7   6  17        5.36        5.48     18.30 o 
   8   6  17      311.94      389.61     38.23 o 
   9   6  17      247.84      183.27     40.85 o 
  10   6  17        3.34        6.05     24.65 o 
  11   6  17       87.93       52.25     27.32 o 
   1   7  17      110.56       77.64     18.36 o 
   2   7  17      519.13      481.93     33.70 o 
   3   7  17      274.27      357.61     37.74 o 
   4   7  17      176.78      204.81     32.33 o 
   5   7  17        5.26       10.97     17.33 o 
   6   7  17      279.84      264.17     32.58 o 
   7   7  17      480.28      493.77     44.33 o 
   8   7  17       12.16       -3.18     18.67 o 
   9   7  17      157.90      129.47     27.59 o 
  10   7  17      299.30      261.53     41.40 o 
   0   8  17      390.92      367.92     47.27 o 
   1   8  17      242.34      250.84     28.87 o 
   2   8  17        0.41        6.04     16.56 o 
   3   8  17      386.08      407.12     38.84 o 
   4   8  17      409.49      384.77     33.15 o 
   5   8  17       52.23       54.32     30.32 o 
   6   8  17        0.69        8.68     18.68 o 
   7   8  17       36.07       63.43     23.80 o 
   8   8  17      183.89      174.87     30.64 o 
   9   8  17      242.58      176.21     36.46 o 
   1   9  17      432.80      467.54     55.32 o 
   2   9  17      254.33      349.41     40.47 o 
   3   9  17      144.95      112.47     28.50 o 
   4   9  17       16.82       10.50     19.22 o 
   5   9  17      330.61      301.55     36.56 o 
   6   9  17      178.36      220.92     34.46 o 
   7   9  17      148.70       96.48     26.85 o 
   0  10  17       93.72      166.10     45.15 o 
   1  10  17      252.54      207.26     34.84 o 
   2  10  17        0.31       -5.26     24.59 o 
   3  10  17      112.68       98.61     38.01 o 
   4  10  17       63.87      102.21     33.74 o 
   5  10  17       78.26       78.59     30.96 o 
   0   0  18     2880.85     3060.63    196.12 o 
   1   0  18     1551.29     1502.81     69.94 o 
   2   0  18      286.26      283.37     35.96 o 
   3   0  18     1144.68     1086.36     68.32 o 
   4   0  18     1700.61     1968.39    101.27 o 
   5   0  18       17.62       43.23     22.64 o 
   6   0  18      284.52      274.04     51.37 o 
   7   0  18      608.13      715.12     54.13 o 
   8   0  18      284.43      336.39     96.38 o 
   9   0  18     1779.69     1723.67    187.72 o 
  10   0  18      640.13      787.17     77.69 o 
  11   0  18      368.63      475.01     66.17 o 
  12   0  18       71.89       96.56     41.64 o 
  13   0  18        0.74       12.33     59.40 o 
   1   1  18      922.98     1009.16     37.33 o 
   2   1  18     1177.18     1277.04     40.62 o 
   3   1  18      567.57      573.10     30.83 o 
   4   1  18      160.67      199.61     21.33 o 
   5   1  18      256.57      238.23     23.68 o 
   6   1  18     2604.64     2646.91     93.49 o 
   7   1  18      259.79      259.77     24.50 o 
   8   1  18       12.97       12.25     18.07 o 
   9   1  18      422.51      452.09     37.99 o 
  10   1  18      167.37      165.69     27.48 o 
  11   1  18      163.07      150.07     29.20 o 
  12   1  18        1.35       10.09     26.41 o 
  13   1  18       79.23       58.16     37.38 o 
   0   2  18     2210.99     2379.01     94.79 o 
   1   2  18       51.74       45.93     17.52 o 
   2   2  18       26.00        9.98     10.83 o 
   3   2  18      144.66      119.56     24.60 o 
   4   2  18     1305.73     1334.88     41.42 o 
   5   2  18       27.83       16.17     12.76 o 
   6   2  18      374.32      380.11     24.92 o 
   7   2  18      202.62      182.46     21.50 o 
   8   2  18      804.97      866.81     48.18 o 
   9   2  18      181.22      132.38     23.42 o 
  10   2  18       21.07       21.63     17.95 o 
  11   2  18      449.42      495.59     61.43 o 
  12   2  18      667.42      800.81     54.00 o 
  13   2  18        3.86      -10.44     30.13 o 
   1   3  18       59.05       41.58     13.92 o 
   2   3  18     3244.22     3437.67     79.56 o 
   3   3  18       58.43       40.10     13.33 o 
   4   3  18      104.41       90.03     16.23 o 
   5   3  18      135.96      132.99     17.20 o 
   6   3  18      565.27      581.75     30.13 o 
   7   3  18      170.25      175.50     27.01 o 
   8   3  18       21.83       26.45     16.08 o 
   9   3  18      202.08      195.40     25.53 o 
  10   3  18     1001.79      987.83     49.73 o 
  11   3  18        5.17       18.81     18.79 o 
  12   3  18       71.45       45.70     26.03 o 
   0   4  18     2957.72     3059.74    114.72 o 
   1   4  18      254.75      212.38     29.23 o 
   2   4  18      590.69      557.29     31.26 o 
   3   4  18       51.50       34.44     13.76 o 
   4   4  18     2929.27     3053.81     75.16 o 
   5   4  18       71.52       47.26     15.10 o 
   6   4  18       45.22       28.15     16.03 o 
   7   4  18      154.26      149.52     22.64 o 
   8   4  18      593.80      699.80     66.98 o 
   9   4  18        2.21        7.52     18.31 o 
  10   4  18       49.31       21.07     19.39 o 
  11   4  18       40.49       37.01     23.93 o 
  12   4  18      166.72      191.12     39.71 o 
   1   5  18      219.42      219.51     24.10 o 
   2   5  18     1665.22     1651.19     53.31 o 
   3   5  18        3.35        1.04     12.85 o 
   4   5  18      113.14       74.68     19.91 o 
   5   5  18       68.59       52.63     16.55 o 
   6   5  18      328.06      307.84     29.21 o 
   7   5  18       32.67       38.35     17.72 o 
   8   5  18        7.62       -4.62     18.50 o 
   9   5  18       24.02       28.99     21.32 o 
  10   5  18      387.74      468.09     43.11 o 
  11   5  18       33.63        2.96     22.00 o 
   0   6  18       20.34      -22.91     24.95 o 
   1   6  18       16.69        8.01     14.47 o 
   2   6  18        0.43       -9.40     13.47 o 
   3   6  18       48.57       20.04     14.81 o 
   4   6  18      274.75      251.43     25.97 o 
   5   6  18      189.80      124.37     19.84 o 
   6   6  18        5.80        3.45     15.17 o 
   7   6  18      226.13      173.83     40.36 o 
   8   6  18      390.24      450.23     40.39 o 
   9   6  18       34.67       46.07     23.65 o 
  10   6  18        0.88       25.82     23.08 o 
  11   6  18       22.86       19.51     26.97 o 
   1   7  18       95.65       67.66     19.79 o 
   2   7  18      102.33       90.22     20.25 o 
   3   7  18      275.83      274.70     29.64 o 
   4   7  18        8.97      -14.20     13.90 o 
   5   7  18      265.94      167.04     27.51 o 
   6   7  18      197.88      169.35     33.86 o 
   7   7  18        0.69        4.53     19.60 o 
   8   7  18       63.36       39.13     21.57 o 
   9   7  18        1.09      -13.43     20.94 o 
  10   7  18       55.19       30.28     28.96 o 
   0   8  18      266.55      201.31     37.43 o 
   1   8  18       51.41       39.10     19.44 o 
   2   8  18        4.63       -6.16     16.26 o 
   3   8  18      191.01      208.83     30.00 o 
   4   8  18      199.61      191.09     27.17 o 
   5   8  18       15.59       34.57     21.41 o 
   6   8  18       14.65        9.46     19.71 o 
   7   8  18        8.10       -6.44     18.72 o 
   8   8  18       74.21       62.05     25.07 o 
   1   9  18       51.89       64.08     25.81 o 
   2   9  18       26.01       -1.54     17.77 o 
   3   9  18        0.18       -7.40     19.39 o 
   4   9  18        7.88       -1.06     18.28 o 
   5   9  18       14.84       20.73     21.99 o 
   6   9  18       62.96       34.77     25.10 o 
   0  10  18       54.09       12.74     38.66 o 
   1  10  18        1.31       28.47     24.20 o 
   2  10  18       46.65       29.14     27.12 o 
   3  10  18        8.01       -0.33     24.05 o 
   4  10  18        9.63       -0.10     27.80 o 
   1   1  19       95.69       81.30     18.10 o 
   2   1  19       16.07       24.20     15.85 o 
   3   1  19       17.58        9.19     13.86 o 
   4   1  19       15.71       26.07     14.14 o 
   5   1  19       32.04       21.49     15.70 o 
   6   1  19      193.34      174.82     22.98 o 
   7   1  19      191.55      129.50     28.75 o 
   8   1  19        5.89       29.75     18.70 o 
   9   1  19        0.47       -1.10     20.83 o 
  10   1  19       41.15       43.91     25.85 o 
  11   1  19        9.80      -34.87     23.25 o 
  12   1  19       64.59       46.13     37.67 o 
   0   2  19        0.06      -11.16     13.90 o 
   1   2  19       36.81       25.64     11.28 o 
   2   2  19      401.93      405.34     27.67 o 
   3   2  19      529.06      530.17     27.38 o 
   4   2  19      482.74      407.18     27.75 o 
   5   2  19       33.64       29.16     13.56 o 
   6   2  19       32.06       37.67     14.55 o 
   7   2  19      357.61      412.32     29.30 o 
   8   2  19       50.03       60.79     19.01 o 
   9   2  19        9.19       -2.16     17.22 o 
  10   2  19       47.68       50.66     21.63 o 
  11   2  19       32.55       37.36     22.48 o 
  12   2  19       14.53        7.00     26.02 o 
   1   3  19      169.70      153.08     19.31 o 
   2   3  19       41.37       38.75     14.67 o 
   3   3  19        3.61      -11.79     12.27 o 
   4   3  19       11.40        1.73     12.43 o 
   5   3  19      314.85      337.27     26.89 o 
   6   3  19      319.30      279.35     27.64 o 
   7   3  19        6.21        2.76     13.69 o 
   8   3  19       14.46       17.55     18.69 o 
   9   3  19      113.20       59.49     20.52 o 
  10   3  19        3.82       -6.72     18.30 o 
  11   3  19       86.40       55.18     21.75 o 
  12   3  19       41.40       30.23     26.71 o 
   0   4  19      241.74      278.20     38.38 o 
   1   4  19      277.88      244.63     23.09 o 
   2   4  19       20.24       22.13     14.02 o 
   3   4  19       51.16       34.74     14.71 o 
   4   4  19       32.86       33.04     14.44 o 
   5   4  19       43.80       44.19     15.21 o 
   6   4  19       78.91      103.02     20.12 o 
   7   4  19      178.40      189.51     25.21 o 
   8   4  19        4.03       10.90     17.03 o 
   9   4  19       21.08        4.97     18.84 o 
  10   4  19       29.42       41.51     22.25 o 
  11   4  19       31.15        8.86     22.94 o 
   1   5  19        1.25        5.69     13.91 o 
   2   5  19       25.51       -3.21     13.93 o 
   3   5  19      988.20      960.92     53.04 o 
   4   5  19      210.01      187.32     26.07 o 
   5   5  19      383.90      442.38     30.44 o 
   6   5  19        2.43      -12.25     14.93 o 
   7   5  19        2.08       38.98     17.65 o 
   8   5  19      272.78      285.44     30.68 o 
   9   5  19      124.46       86.90     25.56 o 
  10   5  19       24.16       37.04     22.95 o 
  11   5  19        3.33       26.76     26.10 o 
   0   6  19      131.96      127.57     31.84 o 
   1   6  19       80.40      104.01     23.86 o 
   2   6  19       53.81       42.13     17.97 o 
   3   6  19        7.47       -6.56     13.62 o 
   4   6  19       63.47       61.73     18.50 o 
   5   6  19      124.36       89.82     20.54 o 
   6   6  19       54.98       59.45     19.97 o 
   7   6  19      433.64      388.11     55.85 o 
   8   6  19        3.96       15.13     20.14 o 
   9   6  19       44.04       40.45     23.40 o 
  10   6  19        1.52       12.02     23.00 o 
   1   7  19      125.74      121.38     23.01 o 
   2   7  19        8.58       20.73     16.85 o 
   3   7  19      123.04       94.16     18.71 o 
   4   7  19       10.49        6.38     15.52 o 
   5   7  19      378.09      439.50     55.38 o 
   6   7  19       23.01       10.21     22.63 o 
   7   7  19       50.62       89.52     25.78 o 
   8   7  19       16.96       -2.68     22.12 o 
   9   7  19      118.97      170.44     31.74 o 
   0   8  19       15.57      -18.08     21.66 o 
   1   8  19      392.35      477.01     37.89 o 
   2   8  19       33.75       -1.55     17.75 o 
   3   8  19      271.88      283.42     34.22 o 
   4   8  19       58.96       27.49     19.70 o 
   5   8  19      125.62       97.87     25.07 o 
   6   8  19        2.97       11.15     22.59 o 
   7   8  19      190.24      171.45     31.75 o 
   1   9  19      242.10      181.40     36.55 o 
   2   9  19       25.42       21.46     21.96 o 
   3   9  19      133.22      102.77     27.00 o 
   4   9  19        1.25        7.00     23.73 o 
   5   9  19       85.06       89.08     27.87 o 
   0  10  19       10.01      -24.58     33.12 o 
   0   0  20     1004.20      867.42    104.23 o 
   1   0  20        3.85      -25.33     21.27 o 
   2   0  20       43.99       23.43     49.87 o 
   3   0  20      307.81      416.53     42.87 o 
   4   0  20     1204.36     1355.14     73.06 o 
   5   0  20      238.51      216.96     35.11 o 
   6   0  20       95.72       70.90     27.71 o 
   7   0  20        3.23      -21.43     27.32 o 
   8   0  20     1840.45     2135.45    164.18 o 
   9   0  20      387.29      400.02    105.91 o 
  10   0  20      100.51       89.26     42.59 o 
  11   0  20       92.09      160.82     51.51 o 
  12   0  20       31.86       99.29     51.35 o 
   1   1  20       15.62        7.79     18.59 o 
   2   1  20     1333.98     1505.43     84.42 o 
   3   1  20        0.55       -2.39     14.59 o 
   4   1  20        7.12       -3.38     15.14 o 
   5   1  20      471.80      527.78     34.36 o 
   6   1  20     1238.83     1424.93     54.39 o 
   7   1  20       13.69       24.57     18.49 o 
   8   1  20        0.02       23.34     23.38 o 
   9   1  20       98.30       69.00     25.53 o 
  10   1  20      746.38      798.57     58.29 o 
  11   1  20      337.23      260.35     41.57 o 
  12   1  20        0.09      -24.46     32.89 o 
   0   2  20     1424.78     1482.26     74.31 o 
   1   2  20       21.35       39.86     17.00 o 
   2   2  20        5.59      -14.19     14.88 o 
   3   2  20       64.88       43.53     22.88 o 
   4   2  20      807.56      933.33     43.18 o 
   5   2  20      171.88      147.17     22.15 o 
   6   2  20       14.79       11.96     14.76 o 
   7   2  20      160.03      162.12     23.85 o 
   8   2  20     1702.71     1966.44    120.96 o 
   9   2  20      107.36      113.84     25.33 o 
  10   2  20        6.77      -14.71     21.67 o 
  11   2  20       34.62       25.89     23.73 o 
   1   3  20      140.83      179.79     20.85 o 
   2   3  20     1391.30     1505.51     50.27 o 
   3   3  20      487.06      406.35     35.65 o 
   4   3  20        0.10        9.75     14.07 o 
   5   3  20       33.75       40.82     16.60 o 
   6   3  20      979.74     1145.87     50.01 o 
   7   3  20      102.93      108.81     21.99 o 
   8   3  20        4.11       16.95     17.33 o 
   9   3  20        5.63      -11.64     19.48 o 
  10   3  20      459.89      553.97     41.78 o 
  11   3  20      121.55       84.44     25.08 o 
   0   4  20     4183.53     4313.59    201.81 o 
   1   4  20      348.38      324.35     27.41 o 
   2   4  20       72.13       72.97     17.28 o 
   3   4  20       98.57       75.44     17.59 o 
   4   4  20      400.68      512.33     33.10 o 
   5   4  20        9.87       15.79     14.63 o 
   6   4  20        3.13        5.94     15.45 o 
   7   4  20       25.10       11.48     17.52 o 
   8   4  20      598.49      685.48     42.85 o 
   9   4  20       48.54       32.87     22.33 o 
  10   4  20        0.00       -2.15     21.08 o 
  11   4  20       42.64       31.70     24.96 o 
   1   5  20        9.09        8.80     15.19 o 
   2   5  20      660.58      690.64     44.92 o 
   3   5  20       74.98       56.29     17.51 o 
   4   5  20       44.99       39.22     15.86 o 
   5   5  20       38.78       47.03     16.03 o 
   6   5  20      577.36      558.69     39.46 o 
   7   5  20       19.12       21.17     18.88 o 
   8   5  20       19.55       22.19     19.28 o 
   9   5  20        1.54       21.98     21.28 o 
  10   5  20      201.94      172.38     32.73 o 
   0   6  20     1035.98     1043.98     70.60 o 
   1   6  20        1.67        7.07     17.43 o 
   2   6  20      129.76      107.72     20.20 o 
   3   6  20        2.11      -14.05     13.77 o 
   4   6  20      160.65      154.31     22.99 o 
   5   6  20        2.75        3.46     17.32 o 
   6   6  20        2.04        1.38     16.51 o 
   7   6  20        8.91       20.60     20.57 o 
   8   6  20      283.10      269.94     36.14 o 
   9   6  20       18.27       18.42     24.33 o 
   1   7  20       19.37       -0.87     15.99 o 
   2   7  20      232.14      261.08     29.75 o 
   3   7  20      216.13      194.21     25.24 o 
   4   7  20        3.62        2.38     15.54 o 
   5   7  20       25.56       -1.52     17.33 o 
   6   7  20      191.25      251.00     33.22 o 
   7   7  20       40.78        0.78     22.15 o 
   8   7  20       18.37       17.47     22.32 o 
   0   8  20       31.18       16.70     27.29 o 
   1   8  20       56.84       25.38     19.56 o 
   2   8  20        6.11       24.90     20.74 o 
   3   8  20        2.11       11.25     17.75 o 
   4   8  20       68.40       40.70     20.72 o 
   5   8  20       39.18       30.12     23.19 o 
   6   8  20       38.08       48.39     24.80 o 
   1   9  20        4.87        5.69     22.07 o 
   2   9  20      188.74      246.51     35.08 o 
   3   9  20        0.04        5.65     21.22 o 
   1   1  21        6.61       31.22     19.47 o 
   2   1  21        2.96      -14.60     16.07 o 
   3   1  21        5.43       18.72     16.08 o 
   4   1  21        0.67       -7.69     16.00 o 
   5   1  21       77.63       71.55     22.10 o 
   6   1  21       11.27       22.41     17.68 o 
   7   1  21       59.47       52.01     25.37 o 
   8   1  21       19.09        2.64     22.06 o 
   9   1  21       21.61       32.57     25.80 o 
  10   1  21       21.56       -1.40     26.59 o 
  11   1  21       23.82        1.67     29.71 o 
   0   2  21       79.05       48.66     33.62 o 
   1   2  21       87.14       70.95     19.75 o 
   2   2  21       79.06       39.44     19.04 o 
   3   2  21      110.79      106.58     22.75 o 
   4   2  21      114.66       84.15     21.43 o 
   5   2  21      165.13      138.15     48.00 o 
   6   2  21       52.23       39.60     19.64 o 
   7   2  21       90.35       70.68     26.37 o 
   8   2  21        9.56      -11.87     20.91 o 
   9   2  21      128.85       46.49     27.82 o 
  10   2  21       21.45        9.31     24.78 o 
  11   2  21        0.87       12.48     26.56 o 
   1   3  21       25.46        4.51     13.41 o 
   2   3  21       35.14        2.52     13.83 o 
   3   3  21      358.23      361.79     30.75 o 
   4   3  21      169.10      174.64     25.98 o 
   5   3  21      120.20       60.91     18.89 o 
   6   3  21       35.54       23.36     19.03 o 
   7   3  21       33.72       29.84     20.82 o 
   8   3  21        3.28       11.49     22.61 o 
   9   3  21       18.25       25.04     23.10 o 
  10   3  21       63.56       84.88     28.27 o 
   0   4  21      549.61      537.81     63.73 o 
   1   4  21      314.09      289.62     26.13 o 
   2   4  21       82.87       93.05     18.83 o 
   3   4  21      274.97      347.00     28.58 o 
   4   4  21       52.54       49.22     16.54 o 
   5   4  21        0.31       -9.45     14.38 o 
   6   4  21       94.67       76.34     21.55 o 
   7   4  21       77.04       49.36     21.88 o 
   8   4  21       99.30       35.38     21.53 o 
   9   4  21       62.29       16.93     22.53 o 
  10   4  21        4.13      -17.08     21.54 o 
   1   5  21      445.26      481.29     38.66 o 
   2   5  21      614.77      554.55     34.93 o 
   3   5  21       51.19       38.72     17.76 o 
   4   5  21       39.55       54.73     18.17 o 
   5   5  21       98.26       79.95     20.62 o 
   6   5  21      116.78      101.86     27.21 o 
   7   5  21      145.25      150.30     26.77 o 
   8   5  21       64.81       88.48     24.63 o 
   9   5  21       41.25       52.58     24.18 o 
   0   6  21     1253.80     1306.05    105.03 o 
   1   6  21      650.57      644.65     44.89 o 
   2   6  21       99.75       50.00     17.91 o 
   3   6  21      178.65      167.89     23.83 o 
   4   6  21       10.86       20.39     18.15 o 
   5   6  21      206.75      209.05     27.29 o 
   6   6  21       89.91       92.01     23.13 o 
   7   6  21      155.90      139.27     26.50 o 
   8   6  21      131.89       64.30     27.45 o 
   1   7  21      246.03      323.49     33.89 o 
   2   7  21       76.12       69.79     20.69 o 
   3   7  21      305.01      329.65     31.53 o 
   4   7  21       25.36       33.88     19.38 o 
   5   7  21       89.41       86.01     21.98 o 
   6   7  21       84.92       66.50     27.32 o 
   7   7  21       93.03       93.07     36.32 o 
   0   8  21      184.94      111.09     38.07 o 
   1   8  21       90.57       50.52     21.79 o 
   2   8  21       18.17       20.31     20.83 o 
   3   8  21       25.54       13.42     18.09 o 
   4   8  21       16.93       29.68     21.55 o 
   0   0  22     1210.60     1454.67    141.21 o 
   1   0  22       40.59       76.52     34.73 o 
   2   0  22        5.65       -0.11     24.05 o 
   3   0  22      329.30      288.71    118.79 o 
   4   0  22      398.23      355.67     94.14 o 
   5   0  22      116.71       79.57     37.25 o 
   6   0  22      166.89      149.66     33.90 o 
   7   0  22       65.38       65.85     38.61 o 
   8   0  22     1298.41     1479.03    235.35 o 
   9   0  22      411.55      414.20     68.93 o 
  10   0  22        5.62       17.96     40.76 o 
   1   1  22        9.83       11.01     19.34 o 
   2   1  22      626.01      706.64     51.44 o 
   3   1  22      552.66      542.74     46.79 o 
   4   1  22      121.26       89.66     23.20 o 
   5   1  22      249.81      319.89     33.63 o 
   6   1  22      125.48       91.64     23.84 o 
   7   1  22      431.17      498.90     54.66 o 
   8   1  22        8.99       25.37     25.28 o 
   9   1  22       61.56       26.46     25.01 o 
  10   1  22      407.39      486.25     77.32 o 
   0   2  22     1137.06     1074.44     88.75 o 
   1   2  22      581.53      614.20     49.13 o 
   2   2  22       21.21       22.17     21.04 o 
   3   2  22      378.83      377.76     78.29 o 
   4   2  22      143.38      141.04     26.71 o 
   5   2  22      345.55      322.78     33.69 o 
   6   2  22        3.56       13.78     22.81 o 
   7   2  22        4.06        3.28     22.17 o 
   8   2  22      318.12      287.95     45.01 o 
   9   2  22      380.17      299.24     45.76 o 
  10   2  22        9.75       18.50     29.66 o 
   1   3  22      291.37      242.65     30.11 o 
   2   3  22      248.87      246.18     41.77 o 
   3   3  22      531.14      621.55     44.44 o 
   4   3  22       19.26      -12.21     17.61 o 
   5   3  22      263.94      366.93     36.31 o 
   6   3  22      177.59      133.68     29.90 o 
   7   3  22      179.00      160.60     36.40 o 
   8   3  22        0.58       -1.25     26.10 o 
   9   3  22        0.47      -33.83     27.98 o 
   0   4  22       96.39       73.37     24.38 o 
   1   4  22      222.19      182.10     22.69 o 
   2   4  22       70.73       70.62     19.33 o 
   3   4  22        2.84        1.56     15.95 o 
   4   4  22       13.81       18.14     15.89 o 
   5   4  22      357.63      389.76     38.88 o 
   6   4  22        2.12       20.81     18.03 o 
   7   4  22      194.33      215.16     32.69 o 
   8   4  22      102.06       77.60     28.03 o 
   9   4  22       48.54       72.30     29.74 o 
   1   5  22      230.69      240.72     25.76 o 
   2   5  22      386.85      347.93     29.04 o 
   3   5  22      117.08      120.73     22.63 o 
   4   5  22        0.25       -1.04     16.31 o 
   5   5  22       89.38       71.00     22.56 o 
   6   5  22      145.35      132.95     26.17 o 
   7   5  22       48.65       29.60     21.84 o 
   8   5  22       12.80        8.04     22.49 o 
   0   6  22      325.26      346.10     57.54 o 
   1   6  22      127.95      132.38     23.90 o 
   2   6  22        3.08      -18.20     16.84 o 
   3   6  22       85.96       64.77     21.25 o 
   4   6  22      188.58      141.63     24.15 o 
   5   6  22       34.45       61.48     21.87 o 
   6   6  22       18.18       19.84     19.32 o 
   7   6  22       31.78       52.19     23.41 o 
   1   7  22      125.90      125.95     26.67 o 
   2   7  22       74.27       57.56     20.32 o 
   3   7  22        0.61       -7.35     17.46 o 
   4   7  22       15.28       -0.69     17.90 o 
   5   7  22        1.86       16.78     21.25 o 
   0   8  22       45.15        7.19     29.84 o 
   1   8  22       38.48       40.02     22.57 o 
   2   8  22       12.69      -18.94     17.66 o 
   1   1  23       22.40       11.69     22.11 o 
   2   1  23        3.36       12.65     19.59 o 
   3   1  23        2.09        5.64     18.28 o 
   4   1  23      111.80       92.32     28.30 o 
   5   1  23       31.71      -15.88     19.11 o 
   6   1  23       12.11      -30.84     20.56 o 
   7   1  23       23.98       18.67     24.43 o 
   8   1  23       65.67       37.69     30.82 o 
   9   1  23        0.90       -6.57     25.49 o 
   0   2  23       15.19        6.43     31.23 o 
   1   2  23        6.91       -9.75     19.60 o 
   2   2  23        2.54        8.55     20.13 o 
   3   2  23      157.28       73.99     29.12 o 
   4   2  23        3.90       10.53     19.40 o 
   5   2  23        3.60       14.24     21.30 o 
   6   2  23        3.17       -9.12     22.27 o 
   7   2  23       34.56       33.11     32.90 o 
   8   2  23      126.47      136.01     38.27 o 
   9   2  23       36.65       59.74     32.72 o 
   1   3  23        0.40       -5.77     20.32 o 
   2   3  23       95.51      105.97     29.08 o 
   3   3  23       71.37       47.54     22.58 o 
   4   3  23       42.39       21.93     21.00 o 
   5   3  23        0.32        1.18     20.18 o 
   6   3  23      109.10       97.59     27.99 o 
   7   3  23        0.13       -0.90     22.87 o 
   8   3  23        5.95       17.54     28.22 o 
   0   4  23       46.05       61.41     43.71 o 
   1   4  23        0.29      -16.65     17.05 o 
   2   4  23        6.31        3.94     18.51 o 
   3   4  23        5.84        8.73     19.04 o 
   4   4  23      272.76      296.27     34.78 o 
   5   4  23        3.18        9.67     23.43 o 
   6   4  23       12.61       10.87     25.29 o 
   7   4  23        9.85       -5.38     24.91 o 
   8   4  23      124.04       99.65     39.19 o 
   1   5  23        2.97       10.66     16.36 o 
   2   5  23       49.99       36.31     19.39 o 
   3   5  23       46.39       11.23     18.23 o 
   4   5  23        0.21       -4.06     17.41 o 
   5   5  23       22.94       16.50     20.64 o 
   6   5  23      157.55      163.53     28.65 o 
   7   5  23       16.12       28.84     21.76 o 
   0   6  23      138.32      158.02     37.82 o 
   1   6  23       48.25       22.54     18.49 o 
   2   6  23        3.94       17.20     18.80 o 
   3   6  23       54.75       33.16     19.50 o 
   4   6  23      122.71      128.96     22.75 o 
   5   6  23       16.43        7.09     21.64 o 
   1   7  23       13.61       -0.40     19.48 o 
   2   7  23       96.99       57.13     21.87 o 
   3   7  23        1.01      -15.23     17.50 o 
   0   0  24      151.89       42.59     48.19 o 
   1   0  24      253.87      271.64     82.93 o 
   2   0  24       43.36       36.50     43.71 o 
   3   0  24      230.31      246.03     53.09 o 
   4   0  24       31.74       60.73     33.17 o 
   5   0  24      154.16       84.26     80.69 o 
   6   0  24       21.22        5.80     36.35 o 
   7   0  24      322.96      263.36     79.57 o 
   8   0  24        1.73      -24.66     40.35 o 
   1   1  24      340.76      320.75     40.58 o 
   2   1  24        0.08      -13.37     19.48 o 
   3   1  24      165.04      157.78     33.04 o 
   4   1  24        1.27       11.29     20.37 o 
   5   1  24      235.41      243.32     37.16 o 
   6   1  24        4.23        3.90     28.12 o 
   7   1  24      454.19      522.58     68.87 o 
   8   1  24       68.95       24.53     32.21 o 
   0   2  24        7.33       14.81     29.71 o 
   1   2  24      351.13      370.37     42.55 o 
   2   2  24        9.29       25.78     23.20 o 
   3   2  24      249.90      282.37     38.46 o 
   4   2  24        1.17        8.95     21.56 o 
   5   2  24      433.79      486.07     48.09 o 
   6   2  24       33.30       57.66     25.45 o 
   7   2  24      259.43      230.89     43.73 o 
   8   2  24       14.47       15.12     31.30 o 
   1   3  24      563.31      558.68     64.22 o 
   2   3  24        4.69       -7.85     22.80 o 
   3   3  24      395.47      429.65     46.28 o 
   4   3  24        1.67      -13.64     20.30 o 
   5   3  24      219.37      204.73     38.85 o 
   6   3  24       27.86       49.47     26.71 o 
   7   3  24      366.70      416.82    110.43 o 
   0   4  24      148.02      133.18     86.29 o 
   1   4  24      453.79      470.12     48.44 o 
   2   4  24       57.14       36.60     27.18 o 
   3   4  24      493.92      505.44     43.94 o 
   4   4  24       36.35       14.84     21.65 o 
   5   4  24      152.85      223.98     36.27 o 
   6   4  24       27.40      -20.08     22.48 o 
   1   5  24      238.35      255.43     37.53 o 
   2   5  24        0.03       -0.20     22.31 o 
   3   5  24       69.80       80.98     27.78 o 
   4   5  24        0.33       11.30     21.70 o 
   5   5  24       25.84       52.23     28.87 o 
   0   6  24        0.02        8.46     25.38 o 
   1   6  24       51.83       57.06     21.80 o 
   2   6  24        0.55       -0.50     20.56 o 
   3   6  24       36.05       35.83     21.35 o 
   1   1  25       11.73       14.32     21.98 o 
   2   1  25        5.09       -5.04     22.06 o 
   3   1  25        1.07        0.86     23.72 o 
   4   1  25       27.87       43.81     26.63 o 
   5   1  25        2.15       15.28     24.65 o 
   6   1  25        3.60        5.97     28.86 o 
   0   2  25      164.42      134.68     47.63 o 
   1   2  25       20.20       57.50     28.70 o 
   2   2  25       25.08        7.62     25.20 o 
   3   2  25       50.21       17.91     24.29 o 
   4   2  25       47.12       80.96     28.88 o 
   5   2  25       18.87       12.89     21.36 o 
   6   2  25       20.03        9.00     31.25 o 
   1   3  25      161.28      147.91     34.41 o 
   2   3  25       73.07       48.83     28.06 o 
   3   3  25        3.06      -12.30     21.18 o 
   4   3  25        0.10       27.73     22.30 o 
   5   3  25        1.87       -0.91     25.82 o 
   0   4  25      170.86      224.85     56.00 o 
   1   4  25       50.84       63.15     28.70 o 
   2   4  25        0.02       -3.75     22.16 o 
   3   4  25       32.52       14.91     24.12 o 
   4   4  25       70.05       96.97     27.97 o 
   1   5  25       49.22       42.58     26.41 o 
   2   5  25      148.97      141.52     40.12 o 
   0   0  26      140.47      261.12     81.81 o 
   1   0  26       54.63        7.73     37.49 o 
   2   0  26        1.70      -36.42     30.91 o 
   3   0  26      117.64       87.85     40.81 o 
   4   0  26       68.14       61.93     37.59 o 
   5   0  26      105.11       39.28     36.34 o 
   1   1  26      267.26      246.54     39.41 o 
   2   1  26      220.95      234.99     39.31 o 
   3   1  26       39.99       57.69     28.34 o 
   4   1  26        0.24      -20.49     22.88 o 
   5   1  26      226.06      226.82     39.45 o 
   0   2  26      230.18      179.52     52.01 o 
   1   2  26      124.02      126.73     49.01 o 
   2   2  26       14.13       -0.14     24.97 o 
   3   2  26      289.94      279.56     41.83 o 
   4   2  26      231.61      253.57     54.51 o 
   1   3  26      230.74      258.52     39.92 o 
   2   3  26       89.33      110.30     33.45 o 
   3   3  26       18.05       11.74     24.86 o 
   0   4  26        2.92       24.86     38.73 o 
   1   4  26      156.68      126.48     43.84 o 
   1   1  27        9.00        2.99     27.06 o 
                                                 
